# Supplementary material for: Sex differences in metabolic pathways are regulated by Pfkfb3 and Pdk4 expression in rodent muscle
Source: Commun Biol. 2021 Nov 4;4:1264. doi: 10.1038/s42003-021-02790-y (PMC8569015; doi:10.1038/s42003-021-02790-y)
Supplement: Supplementary file 4 — Supplementary Data 1 [file 42003_2021_2790_MOESM4_ESM.xlsx]

## Sheet: Fig. 1
Histogram (Fig. 1b)
Number of Fiber CSA																										Average number of fiber CSA										Frequency
CSA	FS1	FS2	FS3	FO1	FO2	FO3	FD1	FD2	FD3	FE1	FE2	FE3	MS1	MS2	MS3	MP1	MP2	MP3	MD1	MD2	MD3	ME1	ME2	ME3		CSA	FS	FO	FD	FE	MS	MP	MD	ME		CSA	%FS	%FO	%FD	%FE	%MS	%MP	%MD	%ME
100	0	0	0	1	0	2	0	0	0	1	2	2	0	0	0	1	1	1	1	3	2	0	1	1		100	0	1	0	1.66667	0	1	2	0.666667		100	0	0.0132991	0	0.0325098	0	0.020404	0.0405022	0.010686
300	51	45	60	80	85	90	66	88	80	48	40	41	99	98	85	70	74	90	26	36	76	98	101	158		300	52	85	78	43	94	78	46	119		300	1.07884	1.13042	1.31159	0.838752	1.68218	1.59151	0.931551	1.90746
500	129	120	140	195	216	210	78	38	79	41	66	61	46	30	50	90	86	70	20	26	53	88	90	98		500	129.667	207	65	56	42	82	33	92		500	2.69018	2.7529	1.09299	1.09233	0.751611	1.67313	0.668287	1.47467
700	200	225	212	305	293	299	98	99	115	95	110	107	64	80	60	160	160	139	27	33	60	136	144	149		700	212.333	299	104	104	68	153	40	143		700	4.40526	3.97642	1.74878	2.02861	1.21689	3.12181	0.810045	2.29216
900	218	265	290	400	446	420	125	147	136	163	170	168	58	82	52	210	210	213	28	30	89	189	184	164		900	257.667	422	136	167	64	211	49	179		900	5.34578	5.6122	2.28687	3.25748	1.14531	4.30524	0.992305	2.8692
1100	306	325	310	449	444	475	190	173	177	228	240	237	131	140	128	270	259	218	33	47	130	197	201	160		1100	313.667	456	180	235	133	249	70	186		1100	6.50761	6.06437	3.02674	4.58388	2.3801	5.0806	1.41758	2.98141
1300	360	358	370	500	545	530	200	245	209	265	280	277	167	186	163	271	268	265	100	91	106	214	225	290		1300	362.667	525	218	274	172	268	99	243		1300	7.5242	6.982	3.66571	5.3446	3.07802	5.46827	2.00486	3.89506
1500	450	477	460	547	566	588	253	261	275	316	298	301	196	172	202	280	280	289	120	110	121	310	309	305		1500	462.333	567	263	305	190	283	117	308		1500	9.59198	7.54056	4.4224	5.94928	3.40014	5.77433	2.36938	4.93695
1700	495	501	500	588	617	610	316	326	288	376	366	368	203	186	208	310	109	502	155	152	140	322	323	324		1700	498.667	605	310	370	199	307	149	323		1700	10.3458	8.04593	5.21271	7.21717	3.5612	6.26403	3.01742	5.17739
1900	470	478	471	590	614	587	330	343	350	408	380	385	234	254	229	339	340	341	140	145	165	378	381	396		1900	473	597	341	391	239	340	150	385		1900	9.81328	7.93953	5.73398	7.62679	4.27702	6.93736	3.03767	6.17119
2100	483	500	495	600	665	625	357	378	363	434	409	414	304	280	310	369	380	415	230	209	158	379	370	349		2100	492.667	630	366	419	298	388	199	366		2100	10.2213	8.3784	6.15436	8.17295	5.33286	7.91675	4.02997	5.86664
2300	348	340	339	570	606	579	376	384	389	429	404	409	332	309	340	366	370	380	243	221	133	451	449	438		2300	342.333	585	383	414	327	372	199	446		2300	7.10235	7.77995	6.44022	8.07542	5.85183	7.59029	4.02997	7.14896
2500	300	310	264	503	511	492	400	430	415	382	377	378	318	367	305	361	357	338	210	209	205	478	468	425		2500	291.333	502	415	379	330	352	208	457		2500	6.04426	6.67612	6.97831	7.39272	5.90551	7.18221	4.21223	7.32528
2700	228	235	222	432	472	431	390	387	378	370	365	366	344	385	336	308	302	278	217	224	252	439	442	421		2700	228.333	445	385	367	355	296	231	434		2700	4.73721	5.91808	6.47385	7.15865	6.3529	6.03958	4.67801	6.95661
2900	163	170	145	367	363	377	412	424	409	296	256	264	382	362	387	288	281	253	228	225	276	427	416	372		2900	159.333	369	415	272	377	274	243	405		2900	3.30567	4.90735	6.97831	5.30559	6.7466	5.5907	4.92102	6.49177
3100	125	115	120	276	294	285	398	433	420	248	260	257	336	343	329	245	234	190	209	209	260	395	401	434		3100	120	285	417	255	336	223	226	410		3100	2.48963	3.79023	7.01194	4.97399	6.01288	4.55009	4.57675	6.57192
3300	90	85	102	197	220	222	330	305	325	204	186	189	362	382	357	218	225	238	255	247	284	309	321	372		3300	92.3333	213	320	193	367	227	262	334		3300	1.91563	2.8327	5.38086	3.76463	6.56764	4.63171	5.30579	5.35371
3500	70	90	65	155	149	179	255	267	267	160	170	168	337	352	331	180	169	122	241	246	266	238	249	293		3500	75	161	263	166	340	157	251	260		3500	1.55602	2.14115	4.4224	3.23797	6.08447	3.20343	5.08303	4.16756
3700	50	40	45	147	97	137	218	235	222	109	144	137	302	286	306	145	140	120	198	194	253	220	220	235		3700	45	127	225	130	298	135	215	225		3700	0.93361	1.68898	3.78342	2.53576	5.33286	2.75454	4.35399	3.60654
3900	39	50	34	90	92	100	125	155	131	107	132	127	237	169	254	100	98	90	298	297	338	128	132	181		3900	41	94	137	122	220	96	311	147		3900	0.850622	1.25011	2.30368	2.37971	3.93701	1.95878	6.2981	2.35627
4100	20	15	51	53	84	58	130	133	121	93	88	89	230	193	237	85	85	76	297	288	261	137	145	144		4100	28.6667	65	128	90	220	82	282	142		4100	0.594744	0.864438	2.15235	1.75553	3.93701	1.67313	5.71081	2.27613
4300	15	22	27	48	28	50	140	127	138	53	45	46	176	115	189	88	78	83	277	265	217	92	99	127		4300	21.3333	42	135	48	160	83	253	106		4300	0.4426	0.55856	2.27005	0.936281	2.86328	1.69353	5.12353	1.69908
4500	16	20	13	40	36	41	109	138	110	81	53	58	126	113	133	49	66	56	187	183	218	95	95	104		4500	16.3333	39	119	64	124	57	196	98		4500	0.338866	0.518663	2.00101	1.24837	2.21904	1.16303	3.96922	1.57085
4700	10	9	15	33	43	32	85	97	88	65	60	61	114	98	118	28	33	53	162	177	198	73	73	73		4700	11.3333	36	90	62	110	38	179	73		4700	0.235131	0.478766	1.51337	1.20936	1.9685	0.775352	3.62495	1.17012
4900	9	9	22	25	36	20	70	92	75	20	40	36	81	82	80	27	30	42	140	136	120	64	65	69		4900	13.3333	27	79	32	81	33	132	66		4900	0.276625	0.359074	1.3284	0.624187	1.44953	0.673332	2.67315	1.05792
5100	8	10	12	9	20	16	70	64	70	41	21	25	64	65	66	20	20	17	92	100	132	39	45	54		5100	10	15	68	29	65	19	108	46		5100	0.207469	0.199486	1.14343	0.56567	1.16321	0.387676	2.18712	0.737337
5300	5	4	5	8	10	9	51	30	45	20	25	24	61	33	68	15	16	17	87	95	106	28	33	44		5300	4.66667	9	42	23	54	16	96	35		5300	0.0968188	0.119691	0.706238	0.448635	0.966356	0.326464	1.94411	0.561017
5500	7	9	11	10	7	7	22	36	26	23	10	12	31	38	30	10	13	25	70	71	66	40	37	22		5500	9	8	28	15	33	16	69	33		5500	0.186722	0.106392	0.470826	0.292588	0.590551	0.326464	1.39733	0.528959
5700	3	2	3	9	1	9	36	29	31	19	9	11	27	22	29	10	9	5	60	48	69	27	29	34		5700	2.66667	6.33333	32	13	26	8	59	30		5700	0.055325	0.0842273	0.538086	0.253576	0.465283	0.163232	1.19482	0.480872
5900	2	5	4	9	14	7	20	24	19	16	8	9	29	22	30	9	10	14	57	57	57	22	22	22		5900	3.66667	10	21	11	27	11	57	22		5900	0.0760719	0.132991	0.353119	0.214564	0.483178	0.224444	1.15431	0.352639
6100	3	7	8	7	9	9	22	27	20	8	8	8	31	23	33	6	7	8	60	64	80	10	11	15		6100	6	8.33333	23	8	29	7	68	12		6100	0.124481	0.110825	0.38675	0.156047	0.518969	0.142828	1.37708	0.192349
6300	4	5	4	5	10	8	19	14	21	5	5	5	27	20	28	8	3	1	40	27	32	9	10	14		6300	4.33333	7.66667	18	5	25	4	33	11		6300	0.0899032	0.101959	0.302674	0.0975293	0.447387	0.081616	0.668287	0.17632
6500	6	8	13	8	11	5	9	14	10	9	6	6	12	29	10	7	4	1	33	30	45	6	6	6		6500	9	8	11	7	17	4	36	6		6500	0.186722	0.106392	0.184967	0.136541	0.304223	0.081616	0.72904	0.0961744
6700	1	2	1	3	2	4	8	10	9	7	7	7	14	10	15	3	2	1	27	30	21	7	10	22		6700	1.33333	3	9	7	13	2	26	13		6700	0.0276625	0.0398972	0.151337	0.136541	0.232641	0.040808	0.526529	0.208378
More	26	30	31	55	68	57	118	126	125	57	44	46	161	137	167	19	24	44	207	218	307	61	72	116		More	29	60	123	49	155	29	244	83
Total	4710	4886	4864	7314	7674	7570	5826	6079	5936	5197	5084	5099	5636	5463	5665	4965	4743	4995	4775	4743	5296	6106	6179	6431		Total	4820	7519.33	5947	5126.67	5588	4901	4938	6238.67
Box and whisker plots (Fig. 1c)
		FS	FO	FD	FE	MS	MP	MD	ME
Quadriceps	Q1	1222	1242	1750	1531	2006	1414	2339	1655
	Q2	1717	1867	2505	2155	2795	2125	3342	2405
	Q3	2228	2506	3231	2843	3567	2866	4227	3123
	Lower whisker	108	100	103	100	102	100	100	100
	Upper whisker	3914	4509	5669	4981	6055	5136	7206	5456
Tibialis Anterior	Q1	1697	1425	1773	1641	2789	1088	1567	1666
	Q2	2434	1960	2372	2348	4250	1636	2302	2250
	Q3	3270	2652	2928	3103	5713	2243	3206	2855
	Lower whisker	100	100	102	100	100	108	100	103
	Upper whisker	5708	4567	4752	5431	9959	4011	5763	4730
Gastrocnemius	Q1	1301	1145	1470	1372	1564	1225	1713	1359
	Q2	1800	1606	2039	2016	2127	1744	2328	1922
	Q3	2358	2214	2650	2763	2748	2303	3002	2579
	Lower whisker	108	100	102	100	100	100	102	100
	Upper whisker	4167	4092	4673	4969	4720	3983	5109	4780
Triceps	Q1	1025	1241	1699	1366	1751	1191	1794	1244
	Q2	1500	1852	2513	2038	2467	1725	2620	1914
	Q3	2069	2487	3230	2702	3221	2341	3423	2637
	Lower whisker	100	100	102	100	105	100	102	100
	Upper whisker	3767	4414	5592	4866	5508	4147	5975	4852
Soleus	Q1	862	834	1236	1171	1723	1114	1155	1066
	Q2	1095	1105	1638	1522	2036	1552	1684	1588
	Q3	1505	1541	1928	1943	2898	2105	2126	2205
	Lower whisker	472	355	909	775	858	492	670	223
	Upper whisker	2355	2295	3008	2593	3808	3436	3455	3773
Muscle	Mean CSA
	FS			FO			FD			FE			MS			MP			MD			ME
	1	2	3	1	2	3	1	2	3	1	2	3	1	2	3	1	2	3	1	2	3	1	2	3
Quadriceps	1753	1825	1789	1755	1911	1789	2411	2548	2431	2234	1958	2154	2802	2643	2755	2185	1855	2285	3089	3028	3340	2417	2425	2432
Tibialis Anterior	2103	2300	2469	1988	1835	2124	2476	2171	2343	2315	2232	2211	3987	4013	4374	1655	1723	1764	2155	2284	2502	2367	2477	2398
Gastrocnemius	1902	1977	2018	1912	1983	2037	2097	2289	1952	2243	1855	2137	2311	1963	2088	2110	1788	1874	2515	2480	2493	2253	1989	2103
Triceps	1507	1611	1682	1932	1837	2137	2618	2575	2593	2202	1766	2089	2733	2481	2553	1403	1846	1587	2516	2491	2715	1671	1435	2066
Soleus	1247	1267	1169	1543	1863	1233	2106	2053	2004	1953	2174	2059	2707	2730	2843	1902	1913	1984	2254	1724	2332	2126	2328	1792
