# Supplementary material for: Sex differences in metabolic pathways are regulated by Pfkfb3 and Pdk4 expression in rodent muscle
Source: Commun Biol. 2021 Nov 4;4:1264. doi: 10.1038/s42003-021-02790-y (PMC8569015; doi:10.1038/s42003-021-02790-y)
Supplement: Supplementary file 5 — Supplementary Data 2 [file 42003_2021_2790_MOESM5_ESM.xlsx]

## Sheet: Fig. 3a, 3c
Gene Symbol	Cas/O	Ovx/O	Cas/P	Ovx/P	Cas/DHT	Ovx/DHT	Cas/E2	Ovx/E2	Induction Rate by E2 in Male	Induction Rate by E2 in Female	Induction Rate by DHT in Male	Induction Rate by DHT in Female
Ttn	184016	175775	155224	167353	145815	133068	180664	154953	0.981784	0.881542	0.939389	0.795135
Myh4	58688.9	63499.3	54104.7	59026.2	55911.9	54514.2	68386	53003.8	1.16523	0.834714	1.0334	0.923559
Rn45s	58111	50067.5	60356.2	53817.1	53473.5	54650.4	64957.7	47671.4	1.11782	0.952143	0.885966	1.01548
Atp2a1	42332.5	41585.2	39846.3	38055	32658	31905.8	39582.3	36461.5	0.935033	0.876792	0.819599	0.838413
Neb	21385.1	23352.5	18746.2	22600.7	21207.2	19218.6	21555.7	21255.7	1.00798	0.910213	1.13128	0.850352
Acta1	24924.6	24173.8	22936.5	23610.1	26761.5	28463.7	33981.6	27774	1.36338	1.14893	1.16676	1.20557
Ckm	24125.4	21409.1	17528.2	19995.7	18941.8	23057.3	23330	17287	0.967032	0.807461	1.08065	1.15311
Aldoa	13763	12586	10850.6	12427	13413.6	13589.7	15924.7	14484.2	1.15706	1.15081	1.23621	1.09357
Tnnt3	7117.21	8422.39	5401.46	8338.67	8193.29	9390.01	8373.86	6910.4	1.17656	0.820482	1.51686	1.12608
Tpm1	11610.7	11181.9	9386.5	11293.4	10005.9	12081	12046.9	9416.76	1.03757	0.842145	1.06599	1.06974
Ryr1	12757.5	12412.4	11416.2	11541.5	9223.25	10331.8	10661.9	9298.23	0.835737	0.74911	0.807907	0.895184
Actn3	12503.3	12112.7	9569.53	11422.4	8633.94	10292.4	11005	9321.05	0.880164	0.769532	0.902234	0.901072
Myl1	7426.15	6942.51	6209.6	7326.45	9573.06	8201.93	8368.71	6714.3	1.12692	0.967129	1.54164	1.11949
Pygm	8345.74	8469.37	6815.28	7982.83	7578.91	7855.73	8187.5	7256.34	0.981041	0.856776	1.11204	0.984078
Pvalb	9628.96	8121.38	10189	8472.38	9402.34	7727.5	8895.09	6456.99	0.923786	0.795063	0.922792	0.912081
Obscn	8077.12	8237.27	7588.16	7265.97	7147.33	7520.84	8472.3	6648.92	1.04893	0.807178	0.941906	1.03508
A930016O22Rik	9586.78	8229.41	6856.95	7634.83	7102.03	9020.15	9211.66	6551.48	0.960872	0.796108	1.03574	1.18145
Mybpc2	7379.9	7598.03	6530.74	7184.3	6271.06	6742.07	7702.89	6449.29	1.04377	0.848813	0.960237	0.938446
Malat1	4245.47	4949.68	4339.92	4323.88	5486.66	4980.25	3973.71	4101.95	0.93599	0.828734	1.26423	1.1518
Mylpf	6484.98	6595.8	5834.87	6784.41	7527.18	6020.36	7495.83	6409.71	1.15587	0.971788	1.29003	0.887383
Cmya5	5042.8	5162.6	4120.88	5137.16	3863.03	4045.39	5162.82	4730.1	1.0238	0.916227	0.937429	0.78748
Xirp2	3595.44	3848.55	3658.9	3909.7	4035.25	3414.6	4785.11	4133.68	1.33087	1.07408	1.10285	0.873368
Pde4dip	4505.78	5072.96	3751.68	4654.35	3874.48	4396.13	5115.52	5156.37	1.13532	1.01644	1.03273	0.944521
Eno3	5181.83	4744.16	3986.23	4471.51	4765.6	4649.58	5867.44	4969.68	1.13231	1.04754	1.19551	1.03982
Tnni2	3424.78	3352.92	3206.78	3407.81	4570.76	4271.47	3882.64	3258.49	1.13369	0.971836	1.42533	1.25343
Neat1	4079.7	4307.3	2898.89	4015.28	4065.02	3025.86	5031.02	5095.56	1.23318	1.183	1.40225	0.753591
Gapdh	2850.9	2658.83	2211.1	2690.96	3130.05	3112.25	3625.65	3536.22	1.27175	1.32998	1.41559	1.15655
Pfkm	2984.94	2932.08	3050.11	2819.8	3230.84	3184.58	3248.06	3231.41	1.08814	1.10208	1.05925	1.12936
Pkm	3158.29	2994.32	2527.59	2865.32	3095.28	3289.5	3549.7	2962.83	1.12393	0.989484	1.22459	1.14804
Casq1	3741.31	3299.2	3589.24	3303.67	3696.06	3164.23	3521.62	2601.47	0.941282	0.788521	1.02976	0.957794
Tpm2	1919.52	1900.26	3467.24	1810	4187.59	2445.91	3708.91	2948.92	1.93216	1.55182	1.20775	1.35131
Tnnc2	2361.71	2450.81	2074.53	2618.26	2996.08	3111.15	3060.96	2237.24	1.29606	0.912859	1.4442	1.18824
Des	1871.66	1774.86	1664.36	1764.37	2144.07	2379.78	2156.05	1879.52	1.15193	1.05896	1.28821	1.34878
Ubc	1219.29	1533.17	887.006	1194.8	2230.14	1553	1479.97	1940.52	1.21378	1.26568	2.51407	1.29977
Ldha	2346.82	2189.25	1797.19	2196.2	2129.89	2329.12	2859.4	2332.64	1.21841	1.0655	1.18511	1.06052
Plec	2231.18	2340.49	2079.74	2016.18	2095.54	2381.95	2446.33	2161.53	1.09643	0.923544	1.0076	1.18141
Ak1	2126.44	1771.77	1701.34	1736.02	1866.71	2350.22	2183.74	1559.71	1.02694	0.880315	1.0972	1.35378
Dst	1460.23	1385.52	1508	1434.36	1606.07	1552.59	1580.95	1391.3	1.08267	1.00417	1.06503	1.08243
Klhl31	1859.29	1697.13	1341.82	1753.29	1540.9	1417.44	1566.1	1402.04	0.842318	0.826132	1.14835	0.80846
Myom2	1889.77	1926.38	1569.03	1812.41	1639.65	1792.8	2391.62	2380.62	1.26555	1.23579	1.04501	0.98918
Ahnak	2017.09	2062.52	2013.39	1907.92	1501.58	2017.52	1755.43	1882.91	0.870285	0.912923	0.745809	1.05744
Slc25a4	1416.85	1356.11	1421.45	1292.76	1735.56	1613.65	1756.87	1745.18	1.23996	1.28688	1.22097	1.2482
Myh1	1331.38	1697.08	2800.39	1440.28	1428.79	1462.87	1848.93	3800.62	1.3887	2.23943	0.510229	1.01568
Tpi1	1752.56	1583.09	1296.58	1521.95	1619.06	1642.94	2034.16	1649.88	1.16067	1.04219	1.24869	1.07949
Myoz1	1425.54	1364.5	1294.98	1330.7	1627.55	1681.55	1541.51	1445.12	1.08135	1.05908	1.2568	1.26364
Eef1a2	1762	1602.98	1559.31	1542.43	1499.38	1689.74	1980.52	1493.16	1.12401	0.931493	0.961569	1.0955
Agl	1282.5	1252.32	1083.56	1214.29	1552.7	1504.93	1348.67	1276.46	1.05159	1.01928	1.43292	1.23933
A630019I02Rik	1235.95	1332.97	1020.47	1314.18	991.673	1043.36	1322.75	1189.3	1.07023	0.89222	0.971785	0.793942
Srl	1539.69	1542.4	1548.2	1478.81	1796.66	1481.54	1705.47	1464.72	1.10767	0.949638	1.16047	1.00185
Ankrd23	2620.34	2596.97	2261.3	2638.17	1516.16	2017.57	3240.51	2703	1.23667	1.04082	0.670498	0.764772
Myom1	1533.55	1614.69	1312.73	1548.91	1448.5	1677.31	1799.93	1786.89	1.17369	1.10664	1.10342	1.08289
Ubb	1731.72	1818.12	1559.84	1634.85	1442.81	1395.9	1449.02	1265.11	0.836762	0.69585	0.924982	0.853849
Amd1	191.119	169.504	153.526	203.658	1923.59	1595.97	179.855	146.422	0.941092	0.863903	12.5219	7.83315
Amd2	191.119	169.504	153.526	203.658	1923.59	1595.97	179.855	146.422	0.941092	0.863903	12.5219	7.83315
Actc1	3626.36	2672.53	1571.65	2283.49	828.776	1000.61	3436.26	1432.91	0.94758	0.536178	0.527358	0.438217
Gm1821	1488.07	1604.03	1313.26	1411.73	1253.01	1177.92	1260.48	1107.25	0.847067	0.690312	0.954127	0.834395
Ldb3	1249.76	1395.29	1206.26	1340.2	1428.68	1379.22	1827.29	1692.94	1.46207	1.2133	1.18437	1.02911
Csde1	1241.68	1230.46	1052.03	1255.85	1171.06	1025.58	1139.36	1235.22	0.917604	1.00387	1.11313	0.816657
Pgm2	1215.16	1049.42	887.391	1064.78	1354.25	1342.01	1533.01	1296.14	1.26155	1.23508	1.52605	1.26033
Myh2	997.499	1110.9	850.442	1008.86	942.967	1013	1239.98	1004.72	1.24306	0.904429	1.10878	1.0041
Zfp106	1272.65	1320.73	1253.83	1306.83	1091.5	1084.14	1548.55	1566.16	1.21678	1.18582	0.870543	0.829606
Pgam2	1092.69	1049.91	908.469	985.184	1089.4	1023.46	1314.35	964.362	1.20284	0.91853	1.19914	1.03885
Igfbp5	904.196	952.234	924.863	1154	1142.65	989.575	559.448	452.012	0.618767	0.474741	1.23545	0.85753
Atp5b	1347.19	1259.54	1324.2	1169.46	1319.15	1257.24	1494.63	1493.38	1.10944	1.18565	0.996184	1.07505
Cacna1s	1647.14	1586.22	1486.67	1585.68	1198.84	1107.86	1974.45	1735.71	1.1987	1.09424	0.806402	0.698689
Ampd1	1434.93	1217.45	1321.75	1408.3	1219.65	942.135	1520.88	1224.75	1.0599	1.006	0.922759	0.669011
Phka1	1014.11	950.754	806.083	1003.28	1049.85	1040.49	929.642	872.49	0.916719	0.917691	1.30238	1.03708
Synm	1127.56	977.13	886.971	1029.64	1189.79	1348.24	1096.02	807.364	0.972027	0.826278	1.34137	1.3094
Mylk4	1008.82	772.424	1295.01	684.391	2057.01	1834.6	688.862	649.421	0.682871	0.840777	1.58836	2.68038
Car3	1433.96	1328.1	386.472	2473.57	206.135	904.838	1828.35	1977.51	1.27502	1.48894	0.533497	0.365827
Jph2	1459.4	1248.46	1375.2	1272.29	1294.68	1366.53	1493.9	1067.59	1.02364	0.855133	0.941453	1.07406
Trdn	833.948	925.246	808.076	968.706	1027.54	767.203	829.529	933.441	0.994702	1.00886	1.27156	0.792009
Ndrg2	1020.25	981.849	1038.19	954.829	1093.77	1102.69	1278.74	1158.51	1.25333	1.17991	1.05353	1.15484
Mylk2	947.457	1011.49	1133.03	860.56	1187.91	1087.93	1057.65	957.209	1.11629	0.946341	1.04843	1.26418
Nrap	1192.96	1457.97	1226.01	1461.69	1140.5	1183.72	1411.88	1519.18	1.18349	1.04198	0.93026	0.80984
Kif1c	1020.86	971.85	919.235	938.69	806.373	1028.01	1049.86	999.68	1.02841	1.02863	0.877234	1.09515
Atp1a2	1303.32	1393.84	1481.54	1272.59	1128.76	896.677	1280.81	1251.36	0.982735	0.897788	0.761901	0.704631
Pfkfb3	307.008	509.227	365.464	464.481	558.208	301.954	156.469	669.738	0.509819	1.31514	1.52725	0.650165
Eef2	1064.98	1127.45	995.824	1005.7	781.348	961.044	1080.2	1022.89	1.01429	0.907268	0.784646	0.955605
Tmem38a	1075.11	1030.72	1049.45	987.71	1052.25	1040.86	1041.63	925.398	0.968858	0.897824	1.00267	1.05381
Atp5a1	940.233	863.413	963.385	805.093	1010.25	951.321	1061.77	1111.98	1.12925	1.28786	1.04864	1.18161
Ybx3	945.796	852.445	745.12	867.046	697.962	941.631	1080.23	949.862	1.14213	1.11427	0.936719	1.08601
Tacc2	695.501	957.412	894.452	690.914	991.001	750.057	955.536	1295.97	1.37383	1.35359	1.10793	1.08559
Scn4a	950.806	940.908	917.802	858.562	877.056	807.456	864.972	773.521	0.909735	0.82212	0.955609	0.940481
Hspa8	939.679	813.825	899.485	937.371	873.919	769.99	850.724	797.095	0.905345	0.979445	0.97158	0.821456
Gpi1	880.807	820.584	725.545	747.966	796.089	804.534	852.596	732.999	0.967975	0.893277	1.09722	1.07562
Vdac1	904.389	816.886	905.218	822.287	993.667	876.055	891.072	810.12	0.985277	0.991718	1.0977	1.06538
Kif1b	680.084	705.821	669.825	739.218	757.465	697.596	864.055	897.511	1.27047	1.27154	1.13082	0.943703
Ccng1	829.049	730.743	694.679	737.521	795.529	649.434	950.294	813.042	1.14623	1.11261	1.14515	0.88058
Speg	951.083	888.973	848.974	804.339	852.703	941.866	1062.03	843.601	1.11665	0.948967	1.00439	1.17096
Myo18b	891.214	966.774	791.576	946.496	778.704	890.715	1052.45	922.754	1.18089	0.954472	0.98374	0.941072
Asb2	770.786	827.089	628.927	735.447	1028.15	1020.69	811.125	771.323	1.05233	0.932583	1.63466	1.3878
Hsp90ab1	722.543	779.592	670.874	698.305	664.468	765.675	714.008	596.429	0.988189	0.765083	0.990453	1.09646
Myh8	563.614	681.231	516.264	593.554	609.378	620.785	742.242	593.813	1.31688	0.871695	1.18033	1.04587
Tpt1	780.916	766.404	635.673	754.64	638.211	633.111	897.738	811.428	1.14958	1.05874	1.00399	0.838979
Gnas	802.672	707.658	739.073	684.429	702.577	745.036	737.767	630.495	0.91915	0.890976	0.950626	1.08854
Rmrp	157.047	273.63	108.573	237.256	512.325	121.883	167.385	212.967	1.06579	0.778382	4.71529	0.513926
Aco2	728.521	698.296	799.931	677.868	885.95	765.221	790.66	914.516	1.08528	1.30959	1.10752	1.12885
Ppp1r3a	753.487	696.46	614.804	709.052	849.253	613.531	575.924	643.158	0.764376	0.923479	1.38128	0.865302
Camk2a	681.662	604.45	654.514	614.481	687.79	655.698	618.295	510.541	0.907054	0.844663	1.05083	1.06706
Flnc	769.928	863.643	939.999	894.95	1090	971.59	1198.08	1367.17	1.55602	1.58296	1.15956	1.08563
Calm1	671.006	634.933	584.917	721.231	628.779	617.007	665.795	616.496	0.992236	0.970966	1.07498	0.855511
Ptp4a2	823.984	707.735	630.814	731.525	560.628	586.057	732.749	653.484	0.88929	0.923357	0.888754	0.801171
Gpd1	766.994	700.056	613.546	678.81	673.743	707.705	897.719	712.709	1.17042	1.01807	1.0981	1.04256
Eif4g1	585.812	622.051	586.42	591.932	597.414	654.455	622.807	558.523	1.06314	0.897889	1.01874	1.10561
Hfe2	697.411	641.872	638.295	617.611	547.857	620.785	635.426	487.886	0.911135	0.760137	0.858336	1.00514
Eif4g2	660.571	649.601	578.136	688.086	629.339	605.117	697.269	740.569	1.05555	1.14002	1.08855	0.879438
Adssl1	729.269	676.053	709.046	613.652	767.48	741.678	737.337	592.004	1.01106	0.875696	1.0824	1.2086
Psap	663.671	612.741	630.395	638.878	697.962	754.155	653.457	588.72	0.984612	0.960804	1.10716	1.18041
Myot	541.526	572.514	621.027	565.235	687.477	554.319	693.019	913.709	1.2797	1.59586	1.10698	0.98069
Hipk3	614.071	570.141	495.43	588.652	591.007	585.285	625.11	594.899	1.01797	1.04342	1.19288	0.994281
Mbnl1	642.22	630.01	592.118	654.225	558.858	484.242	548.757	571.882	0.854491	0.907749	0.943837	0.740216
Setd7	639.314	673.094	692.162	589.029	547.029	573.127	579.575	522.982	0.906573	0.777015	0.790349	0.973007
Hrc	500.424	581.671	535.245	544.383	589.17	518.516	578.19	483.378	1.15537	0.831044	1.10073	0.952492
Zak	568.125	591.492	545.871	598.192	665.364	602.262	566.45	596.123	0.997052	1.00783	1.21886	1.0068
Txnip	560.708	621.057	262.868	668.403	634.716	581.355	513.071	1010.62	0.915057	1.62715	2.41404	0.869787
Fth1	410.027	420.661	347.951	426.472	422.151	491.681	449.543	387.721	1.09635	0.921712	1.21319	1.15287
Wnk1	498.238	498.845	526.506	498.041	597.325	577.946	449.955	398.408	0.903112	0.798701	1.13448	1.16041
Jph1	665.996	636.846	635.184	634.391	648.606	603.236	614.775	539.959	0.923102	0.847888	1.02113	0.950899
Mybph	1068.19	866.857	600.193	848.833	64.836	378.748	811.668	445.833	0.759876	0.514366	0.108174	0.446264
Pgk1	736.935	652.253	532.658	679.301	679.591	620.634	911.106	753.427	1.23631	1.15509	1.2758	0.91365
Ogdh	659.519	657.891	714.569	617.045	586.302	557.106	665.533	730.577	1.00912	1.11047	0.820523	0.902877
Amotl1	641.833	651.871	642	657.129	715.369	690.728	670.027	621.283	1.04392	0.953084	1.11426	1.05112
Ubr3	502.721	498.922	441.598	513.538	538.112	511.094	505.843	483.879	1.00621	0.969855	1.21851	0.99524
Mef2c	464.858	512.39	430.971	560.748	520.592	493.142	594.142	624.511	1.27806	1.21878	1.2079	0.879457
Cacna2d1	575.294	583.304	518.221	575.643	465.815	438.363	530.184	481.569	0.921601	0.825618	0.898893	0.761561
Psme4	392.423	373.343	322.678	376.66	526.193	498.566	370.756	336.511	0.9448	0.901371	1.63051	1.32356
Usp9x	502.943	486.167	415.766	506.638	494.604	425.433	431.307	422.093	0.857594	0.868232	1.18958	0.839749
Rpph1	435.712	587.36	342.917	603.471	788.741	332.601	452.913	474.138	1.03947	0.807268	2.29971	0.551222
Bin1	560.542	474.893	462.816	497.814	576.243	677.26	603.728	463.59	1.07703	0.976204	1.24503	1.36039
Prkaa2	526.525	492.289	434.537	499.323	488.891	454.065	470.607	455.964	0.893818	0.926226	1.12506	0.909379
Rtn4	567.129	510.145	489.278	526.887	621.319	508.407	497.83	423.178	0.877829	0.829558	1.26981	0.964932
2610507B11Rik	487.332	461.271	457.048	442.761	508.629	428.724	564.353	502.999	1.15801	1.09044	1.11283	0.968303
Mypn	575.958	595.65	496.094	571.721	499.712	473.78	483.675	475.446	0.839803	0.79823	1.00729	0.82872
Mfn2	507.15	433.671	441.074	446.268	511.34	483.419	546.304	532.667	1.07719	1.22822	1.15927	1.08323
Ky	595.776	475.479	630.744	416.328	603.71	564.378	338.29	242.162	0.567887	0.509404	0.957145	1.35552
Smyd1	504.327	466.271	423.561	475.454	494.94	542.077	578.845	482.487	1.14773	1.03477	1.16848	1.1401
Phkg1	622.181	548.306	514.761	514.368	515.955	488.104	537.055	425.906	0.863203	0.776807	1.00232	0.948949
Nfe2l1	459.239	466.653	457.188	451.623	490.952	503.52	519.025	483.962	1.13016	1.03708	1.07384	1.11489
Sypl2	625.779	552.183	568.103	583.75	546.356	525.636	735.914	552.038	1.17597	0.999737	0.961727	0.900465
Golga4	421.513	454.511	378.398	461.841	403.713	455.643	495.583	460.528	1.17568	1.01324	1.06688	0.986582
Rtn2	595.029	577.488	594.95	554.036	487.435	467.146	542.972	447.197	0.912528	0.774422	0.819318	0.843198
Ank1	550.384	508.487	419.646	497.211	441.261	531.85	630.558	474.666	1.14564	0.9335	1.0515	1.06965
Sepw1	540.115	479.714	430.272	504.564	344.074	454.182	610.543	472.412	1.13037	0.984782	0.799713	0.900168
Phkb	423.949	434.206	337.08	454.3	405.012	404.677	402.922	378.898	0.950415	0.872652	1.20147	0.890794
Lpin1	274.015	395.689	277.62	340.084	405.639	379.857	332.505	465.482	1.21337	1.17634	1.46097	1.11692
Txlnb	383.594	391.301	383.921	378.81	374.79	347.497	374.912	367.821	0.977374	0.940011	0.976223	0.91736
Cs	470.753	451.068	454.077	442.875	483.178	450.202	517.096	518.612	1.09842	1.14971	1.06407	1.01654
Clip1	417.943	465.863	461.628	438.274	455.599	439.22	433.61	420.729	1.03748	0.903139	0.986944	1.00216
Acacb	438.176	458.797	428.245	402.037	469.848	491.311	473.64	503.945	1.08092	1.09838	1.09713	1.222
Pink1	728.964	697.046	694.923	623.041	479.504	549.566	696.614	600.131	0.955627	0.860983	0.690055	0.88209
Fem1a	502.943	471.398	457.223	420.137	494.38	518.953	531.831	504.752	1.05743	1.07074	1.08125	1.23514
Vcp	499.981	527.389	480.749	477.452	562.017	528.424	501.256	426.657	1.00255	0.809035	1.16901	1.10673
Nfix	541.388	527.848	539.999	511.804	406.446	481.874	536.231	480.567	0.990476	0.910443	0.752725	0.941532
Ehbp1l1	564.333	557.515	493.787	557.732	506.299	599.257	590.079	409.958	1.04561	0.735379	1.02533	1.07444
Naca	374.017	452.471	398.847	424.021	378.105	365.515	388.562	390.504	1.03888	0.863079	0.948009	0.862055
Tcap	730.376	441.451	1036.9	478.357	742.209	904.922	616.741	580.371	0.844437	1.31462	0.715825	1.89154
AI314180	494.667	470.301	441.039	472.211	479.325	381.805	471.037	394.484	0.95224	0.838824	1.08679	0.808587
Map4	469.424	455.787	463.655	483.636	530.315	472.084	432.43	382.21	0.921209	0.838608	1.14374	0.976117
Tns1	249.769	313.602	280.416	285.182	279.619	418.732	323.911	450.564	1.29672	1.4366	0.997159	1.46814
Ptp4a3	428.488	476.857	437.683	356.826	348.219	431.075	404.813	473.804	0.944761	0.993599	0.795643	1.20802
Svil	493.145	491.473	450.547	489.292	469.109	496.82	484.068	490.614	0.981599	0.998252	1.04119	1.01538
Pkia	467.072	439.461	394.617	470.854	507.285	406.322	453.962	414.161	0.971937	0.942442	1.28544	0.862978
Scn4b	533.112	462.878	543.075	454.3	475.404	404.341	558.924	485.771	1.04841	1.04945	0.875416	0.890055
Myh13	530.344	546.112	315.302	449.662	492.05	472.688	571.637	463.45	1.07784	0.848663	1.56039	1.0512
Smox	117.661	123.64	58.7259	105.128	362.938	533.579	90.5639	80.0991	0.7699	0.648126	6.1714	5.07162
Sptb	558.936	570.779	545.277	536.729	415.609	478.213	486.615	446.167	0.870632	0.781719	0.762241	0.890998
Sqstm1	425.527	462.164	403.915	410.182	502.445	530.859	352.126	294.068	0.827548	0.636363	1.24388	1.29413
Smtnl2	238.698	237.765	202.779	232.165	638.144	692.256	332.448	301.36	1.39259	1.26736	3.14593	2.98089
Ppp1r3c	244.538	374.261	195.438	338.651	483.47	406.524	393.355	467.43	1.60831	1.24887	2.47301	1.20036
Calm3	447.835	395.918	416.395	378.546	382.788	436.331	353.905	281.265	0.790304	0.710486	0.91931	1.15261
Anapc5	555.587	517.594	426.672	514.368	370.69	435.223	496.033	447.67	0.892827	0.864932	0.868825	0.846161
Nfic	512.492	546.75	479.945	498.342	480.467	498.7	478.732	420.005	0.934139	0.768228	1.00109	1.00072
Nedd4	479.001	447.726	420.065	421.947	424.66	406.154	407.06	410.07	0.849842	0.915913	1.01094	0.962581
Ubr4	454.976	506.294	468.269	421.419	454.233	436.079	396.238	363.841	0.870927	0.718693	0.970031	1.03478
Prkab2	398.513	405.841	342.009	397.098	347.95	325.901	348.438	285.885	0.874378	0.7045	1.01737	0.820752
Sdha	403.799	386.888	447.331	377.226	465.636	405.819	455.422	515.801	1.12781	1.33312	1.04091	1.07578
Tuba4a	543.907	489.458	469.283	491.555	440.925	429.698	505.076	432.808	0.92862	0.884283	0.939585	0.874186
Aes	518.387	403.953	427.336	415.084	368.472	455.022	512.097	384.91	0.987868	0.952869	0.862286	1.09619
Trp53inp2	271.469	242	276.956	261.916	423.025	401.906	346.697	367.292	1.27701	1.51753	1.52722	1.53428
Rab10	284.007	276.232	269.3	272.06	385.655	390.705	322.038	306.926	1.13386	1.11108	1.4319	1.43594
Plin4	504.465	667.763	761.235	424.322	478.137	317.84	571.131	621.951	1.13213	0.931405	0.628157	0.749113
Srrm2	429.457	442.548	372.385	408.674	367.307	347.127	351.902	362.505	0.819453	0.819174	0.986366	0.849436
Abcc9	459.073	432.191	443.695	412.671	415.631	343.282	423.518	391.673	0.922567	0.906271	0.936764	0.831894
Ywhag	392.617	412.703	390.632	418.629	462.41	472.251	420.466	379.065	1.07091	0.918514	1.1837	1.12806
Huwe1	398.319	405.866	397.833	397.098	375.26	368.085	382.683	387.136	0.960754	0.953863	0.943274	0.926956
Synpo2	369.174	404.668	347.706	380.054	345.262	395.726	418.406	475.641	1.13332	1.17534	0.992971	1.04123
2900097C17Rik	450.492	459.128	379.551	417.045	356.038	431.814	447.128	368.322	0.992533	0.802264	0.938066	1.03541
Atp1b2	523.702	497.697	451.386	493.742	277.334	296.916	481.485	369.63	0.919403	0.742733	0.614492	0.60144
Kmt2d	415.839	486.269	410.487	420.778	366.12	383.232	391.052	361.17	0.940406	0.742788	0.891941	0.910791
Alpk3	435.38	422.779	440.689	435.333	360.474	377.875	461.545	472.802	1.06008	1.11829	0.818019	0.868044
Klhl41	438.895	440.609	415.835	429.111	423.473	389.916	467.199	446.668	1.06447	1.01375	1.01836	0.90868
Irs1	347.225	416.835	432.579	358.711	301.866	326.606	410.823	390.114	1.18311	0.935911	0.697898	0.910523
Hdlbp	403.965	415.254	424.819	417.535	407.88	367.799	415.298	408.873	1.02805	0.984638	0.960135	0.880911
Gpt2	293.722	379.338	304.466	315.612	235.283	258.343	236.193	276.784	0.804202	0.729723	0.772846	0.818604
Pdha1	306.87	307.786	306.773	296.683	430.485	368.538	394.272	422.343	1.28473	1.37208	1.40314	1.24212
3425401B19Rik	388.631	401.556	424.435	410.635	422.801	384.172	464.053	471.188	1.19402	1.17336	0.996151	0.935573
Nudt4	401.668	431.732	419.051	465.197	438.169	281.5	385.809	423.234	0.960528	0.98032	1.04561	0.605205
Hspg2	466.878	523.92	617.321	559.014	559.575	554.671	462.762	604.528	0.991185	1.15383	0.906471	0.992233
Scn1b	507.095	458.389	506.022	428.131	386.148	363.097	532.505	382.683	1.0501	0.834881	0.763153	0.848134
Slc2a4	354.2	324.596	377.768	313.387	402.391	379.84	393.542	378.453	1.11104	1.16587	1.06516	1.21198
Wwp1	327.822	317.53	278.773	309.39	335.315	278.78	314.568	331.362	0.959581	1.04355	1.20275	0.901095
Ttll7	157.324	164.25	134.266	171.607	361.168	332.887	160.289	191.119	1.01884	1.16349	2.6887	1.93927
Fyco1	431.754	483.183	447.296	456.072	370.555	347.832	400.844	354.768	0.928424	0.734287	0.828473	0.762722
Fsd2	271.829	261.947	241.93	276.622	353.013	353.357	316.384	268.045	1.16385	1.02327	1.45897	1.2773
Idh3a	379.138	349.926	327.327	337.369	372.505	324.944	377.889	385.606	0.996708	1.10193	1.13798	0.963181
Ctsd	356.275	340.845	394.093	342.346	505.694	492.285	437.71	399.661	1.22851	1.17251	1.28311	1.43785
Pdk2	386.279	395	365.359	347.06	321.335	323.13	353.044	358.08	0.913984	0.906556	0.879537	0.93107
Gpcpd1	253.672	310.26	264.162	289.141	372.303	324.356	198.896	243.915	0.784153	0.786232	1.40922	1.12175
Lars2	218.078	144.021	423.735	112.783	507.733	268.754	165.194	113.441	0.757614	0.787818	1.19818	2.38171
Usp13	263.553	256.59	263.288	264.594	377.277	346.808	279.93	254.519	1.06212	0.991931	1.43278	1.3106
Usp47	311.879	297.047	282.304	311.2	362.602	339.016	342.652	344.526	1.09864	1.15978	1.28434	1.08935
Tead1	270.417	248.555	299.782	295.099	376.156	304.574	318.762	308.429	1.17871	1.24079	1.25468	1.0321
Gpc1	434.854	384.771	363.786	361.917	400.621	410.386	406.255	340.769	0.934248	0.885671	1.10123	1.13389
Prrc2b	369.506	371.379	345.434	350.529	341.14	375.289	331.924	314.691	0.89832	0.847399	0.987571	1.07062
Man2a2	428.627	402.754	371.162	377.414	321.357	346.204	380.623	308.206	0.888032	0.765304	0.86585	0.917326
Dag1	312.433	344.161	367.317	365.084	328.974	292.483	370.063	360.279	1.1844	1.04682	0.895644	0.801193
Dmd	320.487	383.113	369.868	406.713	398.067	338.613	452.333	525.042	1.41126	1.37037	1.07622	0.832601
Fbxo32	177.556	222.486	234.03	203.545	582.941	313.508	191.332	451.121	1.07754	2.02718	2.49025	1.53997
Rragd	306.842	271.079	282.514	294.42	364.394	373.307	368.565	322.345	1.20109	1.18905	1.28973	1.26785
Pdk4	60.7263	114.151	168.977	104.638	381.78	85.5265	257.368	769.708	4.23285	6.73789	2.25862	0.817528
Ugp2	350.574	375.868	281.57	356.336	316.652	272.6	346.098	389.085	0.987235	1.03515	1.12455	0.765075
Ppp2r3a	291.01	298.96	264.092	316.479	314.614	291.022	308.37	292.509	1.05964	0.978429	1.19123	0.919587
Sox6	308.115	323.703	243.293	321.306	277.782	271.206	317.152	287.667	1.02932	0.888707	1.1417	0.844124
Dync1h1	361.396	343.983	372.385	339.066	349.72	363.97	365.513	341.938	1.01139	0.994057	0.939151	1.07343
Ano5	318.661	318.219	275.802	339.707	388.635	328.605	581.916	533.53	1.82587	1.6764	1.40896	0.967328
Eif1	317.028	319.086	312.331	296.419	263.78	302.458	333.665	292.732	1.05246	0.917432	0.844602	1.02037
Ywhae	297.957	290.287	257.136	295.928	276.662	318.915	281.709	272.638	0.945485	0.93922	1.07591	1.07765
Pabpc4	313.125	290.568	252.801	273.794	281.143	354.163	384.499	293.372	1.22787	1.00965	1.11207	1.29343
Ddit4l	334.105	272.941	383.816	274.02	381.892	295.925	202.21	172.695	0.605347	0.632851	0.994988	1.07991
Ndufs2	255.499	246.999	257.101	210.709	363.364	351.678	332.205	372.219	1.3001	1.50676	1.41315	1.6687
Ppp1cb	290.927	273.63	265.315	273.794	274.735	268.083	299.776	305.033	1.03041	1.11472	1.03549	0.979147
Sar1b	331.919	299.011	274.159	308.975	306.324	265.665	318.331	283.492	0.959076	0.948115	1.11728	0.85987
Mdh2	336.043	295.542	304.256	289.48	378.778	339.251	370.381	353.711	1.10216	1.19675	1.24485	1.17187
Fxr1	291.979	293.042	269.195	313.123	334.038	281.651	291.613	268.351	0.998748	0.915772	1.24078	0.899523
Sh3bgr	264.605	251.03	226.934	255.317	302.807	318.109	304.195	236.039	1.14956	0.940308	1.33419	1.24584
Bsg	293.75	327.173	324.356	280.393	350.504	297.622	354.729	344.081	1.20752	1.05166	1.08059	1.06142
Gpd2	401.114	381.965	335.751	392.988	254.751	240.206	357.144	326.074	0.890407	0.853714	0.758821	0.611331
Slc16a3	209.553	226.133	194.53	187.783	328.907	369.529	286.764	289.921	1.36828	1.28196	1.69043	1.96733
Slc25a3	297.957	265.238	287.268	253.281	314.434	305.296	340.612	363.006	1.14311	1.36847	1.09454	1.20528
Gys1	276.313	305.184	296.077	285.672	364.462	343.617	379.518	405.505	1.37337	1.32861	1.23089	1.20277
Rbfox1	268.369	285.594	264.441	282.316	285.265	236.059	263.042	272.721	0.980156	0.954942	1.07872	0.836208
March6	316.087	321.229	288.386	292.007	256.745	253.658	270.269	273.333	0.855093	0.850945	0.89032	0.868715
Unc45b	358.268	338.039	382.627	344.119	356.015	347.245	335.088	249.537	0.935318	0.738268	0.930468	1.00908
Cnbp	312.904	304.751	283.248	306.826	356.62	369.848	341.473	316.917	1.09128	1.03991	1.25895	1.20533
Zfand5	322.84	300.159	320.755	290.197	348.488	287.21	252.351	252.71	0.781726	0.841973	1.08643	0.989711
Alkbh5	368.62	327.02	332.605	318.176	301.059	302.34	333.703	265.93	0.905302	0.81325	0.905184	0.950246
Pbxip1	340.056	312.352	323.028	302.678	341.072	322.022	385.154	300.497	1.13258	0.962057	1.05584	1.06389
Ube2b	287.356	258.912	265.665	265.8	265.931	242.524	319.454	307.789	1.11166	1.18871	1.001	0.912462
Hspb8	320.736	301.868	247.383	306.185	352.341	391.511	293.598	212.076	0.915413	0.702644	1.4241	1.27858
Uqcrc1	317.111	282.456	308.206	256.637	353.439	341.972	356.04	367.654	1.12272	1.30153	1.14671	1.33238
Hif1an	311.935	280.466	305.864	271.607	295.884	302.525	288.936	251.402	0.926293	0.896408	0.967382	1.11379
Rplp0	396.271	343.6	304.116	359.616	245.767	261.248	433.329	378.063	1.09349	1.10027	0.808199	0.726539
C2cd2	270.057	266.615	265.77	269.873	272.652	238.04	278.282	274.669	1.03044	1.0302	1.02588	0.88209
Naa50	264.632	253.478	218.859	246.343	236.358	223.514	197.267	196.184	0.745534	0.774058	1.07992	0.907367
Maf	272.023	290.695	269.195	282.241	162.336	205.798	251.152	196.463	0.923306	0.675948	0.60319	0.729253
Rpl3l	262.086	273.885	245.39	240.536	269.538	266.454	320.26	294.068	1.22188	1.07366	1.09836	1.1077
Stat5b	306.039	374.746	289.47	331.373	273.01	316.866	359.035	319.589	1.17311	0.852855	0.943158	0.956234
Myo18a	291.231	320.54	250.249	284.578	271.218	341.048	324.379	306.286	1.11378	0.955543	1.08376	1.19836
Park7	298.566	264.141	236.582	276.132	233.199	290.014	311.684	220.843	1.04392	0.836142	0.985708	1.05026
Gaa	300.725	315.541	341.554	310.333	351.244	333.34	294.871	251.987	0.98054	0.79865	1.02836	1.07411
Slc25a12	226.658	210.139	232.492	204.111	293.756	235.42	338.664	377.256	1.49395	1.79489	1.2634	1.15332
Hectd1	281.046	302.531	268.077	277.301	290.015	259.686	281.109	290.227	1.00023	0.959342	1.0818	0.936501
Mical2	455.032	382.399	231.897	361.238	172.799	242.473	270.082	213.663	0.593634	0.558858	0.745262	0.67132
Sgk1	225.357	217.639	222.599	254.752	212.296	183.345	179.798	193.401	0.797928	0.888685	0.953737	0.719812
Zfp91	217.718	204.094	189.286	214.405	247.47	236.025	234.657	249.398	1.07777	1.22187	1.30722	1.10079
Clic5	238.615	214.807	215.189	224.963	265.169	235.236	262.761	241.605	1.10115	1.1247	1.23216	1.04564
Slc38a4	82.6752	126.726	63.2702	119.57	216.889	213.825	146.471	134.621	1.77072	1.06225	3.42415	1.78761
Adora1	459.903	371.481	283.912	372.588	24.8008	165.092	361.095	182.964	0.785201	0.492664	0.0876751	0.443244
Cap2	263.304	257.993	241.056	280.204	264.497	246.235	288.262	258.054	1.09475	1.00023	1.0972	0.878813
Vldlr	163.053	182.539	204.737	171.871	401.764	264.842	161.3	167.351	0.989255	0.91684	1.96187	1.54062
Drap1	239.279	220.904	192.677	217.648	173.135	222.809	226.681	175.199	0.947373	0.793196	0.898629	1.0237
Ybx1	216.555	221.414	181.98	231.185	214.066	245.093	239.45	211.742	1.10568	0.956337	1.17622	1.06014
Tmod4	282.319	279.701	222.984	269.232	286.363	280.577	312.995	264.594	1.10862	0.946008	1.2841	1.04212
Mbnl2	254.724	250.851	259.932	258.711	232.056	202.489	298.447	305.868	1.17158	1.21924	0.892799	0.782769
Pdlim3	340.25	306.485	291.357	379.451	339.235	339.369	406.555	355.214	1.19481	1.15894	1.16427	0.894397
Pde4d	259.125	248.989	314.778	232.09	224.596	174.26	192.792	245.307	0.744113	0.985218	0.713597	0.75094
Rpl4	300.863	292.149	245.88	305.619	236.156	253.439	298.447	297.018	0.991971	1.01666	0.96047	0.829321
Larp1	235.072	238.403	230.709	242.12	229.48	249.09	259.203	221.4	1.10261	0.928709	0.994675	1.02878
Tmem109	382.708	328.933	327.432	341.969	311.925	283.633	446.098	310.238	1.16559	0.943183	0.952656	0.829461
Gbas	247.278	232.23	245.076	216.328	260.621	219.954	286.408	271.329	1.15818	1.16829	1.0634	1.01675
Crat	261.56	242.943	229.451	226.509	253.205	253.96	315.691	302.028	1.20687	1.2431	1.10348	1.12114
Ckmt2	212.846	193.329	270.384	175.981	385.812	298.411	303.727	355.798	1.42678	1.83994	1.42675	1.6953
Wnk2	317.055	313.347	235.078	276.811	249.8	303.717	209.007	181.573	0.659319	0.579597	1.0626	1.09717
Me1	265.158	235.189	222.215	256.034	225.515	253.691	226.55	193.819	0.854451	0.824173	1.01484	0.990853
Map7d1	237.259	221.159	260.142	221.041	275.631	280.996	219.492	162.981	0.925147	0.737061	1.05952	1.27112
Cul3	189.181	197.589	180.477	188.349	187.765	191.037	183.543	183.326	0.970212	0.927851	1.04035	1.01426
Nfib	235.044	218.71	217.915	229.978	220.698	217.015	228.853	228.914	0.97367	1.04663	1.01276	0.94366
Rsrp1	212.708	202.385	216.097	192.648	200.311	174.966	202.772	206.816	0.953309	1.02188	0.926979	0.908264
Ccdc6	172.104	195.446	188.902	198.417	233.109	234.782	239.975	246.643	1.39413	1.26181	1.2339	1.18319
Eif4g3	193.472	236.796	214.524	204.865	254.998	213.271	198.559	229.165	1.02628	0.967787	1.18858	1.04101
Tmod1	247.583	247.407	253.43	229.865	261.36	227.628	276.578	211.13	1.11707	0.853429	1.03128	0.990275
Chchd10	206.037	174.325	226.759	173.153	283.069	246.94	226.644	186.527	1.09996	1.06995	1.24822	1.4259
Lamp1	277.143	255.723	279.228	263.047	252.488	241.029	269.314	257.135	0.97176	1.00552	0.904273	0.916327
Mknk2	285.945	305.796	271.817	279.149	303.501	370.94	345.817	338.737	1.20931	1.10769	1.11652	1.32871
Mast4	231.557	257.356	162.929	236.916	178.512	167.09	195.994	163.9	0.846485	0.637002	1.09558	0.705394
Spag9	225.966	227.511	195.578	232.354	251.951	223.699	232.429	251.764	1.02859	1.10656	1.28809	0.962768
Nek9	205.484	209.706	198.375	219.759	269.605	262.675	223.723	210.685	1.08872	1.00467	1.35889	1.1952
Hk2	303.88	268.273	316.176	253.885	514.207	370.318	329.059	281.154	1.08283	1.048	1.62613	1.45843
Tob1	208.529	204.528	236.966	221.569	238.15	220.122	240.761	220.899	1.1545	1.08	1.00499	0.993471
Qser1	208.501	203.915	177.856	211.614	174.188	168.081	188.804	188.837	0.905578	0.926091	0.97939	0.794375
Rps2	368.149	326.509	256.332	324.548	218.121	249.157	467.124	384.632	1.26877	1.17796	0.850992	0.767775
Ddx5	258.294	272.712	234.065	260.634	241.018	243.615	255.515	260.642	0.989244	0.955758	1.02969	0.934727
Dmpk	310.329	285.721	233.96	271.984	281.568	312.819	387.476	288.39	1.24851	1.00934	1.2034	1.15008
Rnf10	287.024	267.61	246.859	257.504	240.861	291.979	292.643	263.787	1.01957	0.985719	0.975714	1.13383
Ksr1	224.831	279.395	176.492	237.331	261.719	263.414	248.119	238.544	1.10353	0.853839	1.48262	1.10986
Tln2	299.701	303.603	254.968	304.526	223.834	241.315	360.121	278.76	1.20153	0.918202	0.877938	0.792496
Son	288.408	299.266	297.65	299.322	290.709	268.183	272.459	298.521	0.94472	0.99751	0.97669	0.896004
Klhl24	270.417	279.114	251.403	275.453	254.415	223.632	247.033	283.046	0.913558	1.01408	1.01198	0.811937
Cpeb4	184.365	224.96	135.699	206.75	226.231	218.208	209.812	241.299	1.13795	1.0726	1.66667	1.05539
Eif4b	220.928	252.152	211.658	233.259	191.17	212.229	196.687	209.989	0.890323	0.832853	0.903247	0.909884
Ppp3cb	201.554	194.273	194.39	194.91	229.704	216.428	195.769	203.365	0.971316	1.04677	1.18157	1.11034
Ppp3ca	276.423	261.386	255.493	273.606	193.746	173.538	270.662	237.653	0.979164	0.909239	0.758419	0.634398
Srpr	311.658	281.844	278.599	282.995	253.25	257.705	276.185	238.822	0.886217	0.84741	0.909047	0.910666
Usp24	221.454	219.246	188.203	225.038	232.773	218.325	243.083	226.91	1.09762	1.03494	1.2367	0.970182
Tnrc6b	235.958	242.943	235.218	217.685	220.227	208.82	211.609	208.458	0.896853	0.85811	0.936295	0.959295
Rora	206.729	204.961	202.535	211.765	188.459	195.789	198.297	214.33	0.95923	1.04569	0.930538	0.924592
Tulp4	185.943	177.565	168.522	183.975	207.233	201.599	217.413	211.77	1.16916	1.19253	1.22957	1.09575
Eprs	238.393	256.539	271.957	269.759	276.662	234.564	225.015	233.618	0.943904	0.910685	1.01729	0.869579
Rmnd5a	196.876	192.717	184.253	176.773	200.467	190.969	194.365	191.592	0.987253	0.994166	1.08796	1.08027
Hook3	205.512	183.866	147.863	200.83	229.682	187.93	243.289	227.523	1.18373	1.23731	1.55296	0.935798
Capza2	228.817	219.144	187.294	215.913	228.763	206.352	219.829	212.494	0.960736	0.969667	1.2213	0.955737
Ctdsp2	242.933	242.025	208.127	223.53	225.201	237.184	207.228	256.551	0.853086	1.05999	1.08199	1.06105
Myoz3	264.273	215.292	275.732	202.338	276.46	269.846	298.953	236.624	1.13118	1.09904	1.00264	1.33347
Atp8a1	233.993	236.413	224.487	232.391	229.346	171.171	229.34	174.086	0.980125	0.736475	1.02163	0.736675
Capzb	272.798	245.698	248.886	242.648	216.665	217.821	253.324	205.174	0.928642	0.835132	0.870592	0.897728
D17Wsu92e	241.355	222.179	210.365	213.349	208.286	252.096	288.037	253.155	1.19334	1.13936	0.990125	1.18153
H19	366.323	529.685	396.12	294.269	226.612	377.304	692.382	457.105	1.88985	0.863001	0.572188	1.28208
Rapgef1	225.08	197.513	215.224	201.094	217.853	215.991	240.686	223.654	1.0693	1.13229	1.01221	1.07404
Actb	211.601	273.936	216.272	274.02	246.193	314.095	206.292	226.02	0.974922	0.825145	1.13828	1.14619
F830016B08Rik	86.3287	65.3529	91.4796	69.1178	182.589	194.882	100.581	74.9781	1.1649	1.14706	1.99487	2.81694
Sucla2	236.041	236.592	206.834	211.803	254.146	211.356	241.435	222.736	1.02284	0.941459	1.22863	0.997891
Trim54	194.828	190.523	182.819	185.936	236.268	268.066	190.901	146.227	0.979857	0.767623	1.2922	1.44148
Vdac3	232.526	213.43	212.427	211.728	250.763	215.37	238.046	229.749	1.02373	1.07643	1.18038	1.01719
Rock2	191.589	210.956	176.772	216.328	155.122	157.551	161.487	155.411	0.842964	0.736825	0.877598	0.728425
Cfl2	239.058	234.5	217.74	231.486	246.776	213.674	255.908	230.723	1.07046	0.983901	1.13329	0.923084
5031439G07Rik	226.409	193.227	145.521	204.186	147.326	195.352	117.862	111.159	0.520785	0.575496	1.01239	0.956758
Pafah1b1	184.31	188.687	170.445	188.952	204.433	176.208	169.988	181.74	0.922334	0.963202	1.19929	0.932591
Stac3	246.005	207.742	257.066	220.702	258.201	227.864	242.802	199.83	0.986985	0.961936	1.00442	1.03243
Mlec	302.303	320.846	305.864	294.835	246.932	271.105	271.242	192.065	0.897288	0.598746	0.80739	0.919543
Ubr5	210.521	220.088	198.48	214.593	226.59	210.6	227.973	230.139	1.08286	1.04565	1.14156	0.981402
Rxra	239.833	225.036	197.291	201.66	210.751	235.034	267.367	227.829	1.11476	1.0124	1.06819	1.16542
4833439L19Rik	206.896	196.084	160.832	182.881	174.255	196.444	206.91	196.101	1.00007	1.00008	1.08341	1.07412
Tsc22d3	197.18	180.575	313.764	162.972	290.306	244.136	140.349	135.372	0.711925	0.749813	0.925259	1.49772
Prkag3	359.763	270.212	204.737	266.328	166.705	230.718	253.661	97.1598	0.705161	0.359806	0.814332	0.866344
Trip12	191.34	194.197	187.538	192.987	187.473	180.86	191.182	190.841	0.999174	0.982728	0.999653	0.937195
Sh3glb1	192.309	180.856	178.904	173.417	174.591	167.359	179.742	185.386	0.934687	1.02503	0.975905	0.965086
Prrc2a	241.355	232.612	202.29	213.613	193.657	228.72	218.349	187.306	0.904721	0.805312	0.957344	1.07069
Gyg	229.924	223.991	201.661	218.289	205.239	195.722	213.332	193.735	0.927867	0.864986	1.01774	0.896667
2410127L17Rik	182.317	150.322	138.46	156.26	194.642	205.378	175.848	137.571	0.964536	0.915234	1.40547	1.31413
Msi2	159.15	167.617	176.877	177.074	193.612	152.279	195.975	178.845	1.23124	1.06695	1.09456	0.860048
Pdlim5	109.855	124.125	110.041	118.628	193.836	222.859	226.419	298.632	2.0601	2.40477	1.76079	1.8779
Ipo13	292.062	303.577	268.916	245.25	207.099	233.338	253.586	249.398	0.868308	0.82159	0.770211	0.951451
Mtss1l	204.377	207.895	155.064	197.512	135.967	221.029	188.655	194.793	0.92311	0.937009	0.876924	1.11901
Adipor1	252.288	212.359	199.109	213.349	196.345	229.929	222.057	206.844	0.880219	0.974043	0.986126	1.07768
Entpd4	358.877	229.143	224.627	355.695	242.116	207.561	409.55	357.496	1.14116	1.5599	1.07782	0.583654
Sod2	211.407	189.58	181.561	192.648	208.622	182.607	210.86	234.564	0.997414	1.23716	1.14897	0.947906
Got2	210.826	186.059	276.187	177.263	221.191	179.533	264.895	296.907	1.25634	1.59544	0.800946	1.0128
Ncor1	171.024	188.228	173.311	168.779	172.62	157.82	178.581	187.612	1.04416	0.996733	0.996011	0.93511
Trim63	160.479	180.524	190.65	171.946	309.102	182.069	164.97	213.162	1.02797	1.18069	1.62099	1.05884
Rhoq	183.646	171.494	152.443	165.008	189.288	181.717	182.101	153.964	0.991595	0.89784	1.24154	1.1012
Kcmf1	158.708	158.051	141.991	156.109	192.021	195.621	173.564	163.482	1.09355	1.03434	1.3521	1.25294
Synpo2l	242.213	228.072	207.463	246.645	191.192	233.254	252.65	199.468	1.04307	0.874641	0.921609	0.945731
Hdgf	202.024	193.992	178.24	189.103	169.08	209.341	213.538	185.608	1.05696	0.956804	0.948636	1.10696
Kcnq1ot1	193.444	258.58	184.357	207.429	191.215	147.593	188.935	151.069	0.976706	0.584388	1.03718	0.711676
Dcaf8	262.363	249.346	230.639	242.723	188.123	192.867	219.304	203.031	0.835944	0.814328	0.815739	0.794682
Cpe	259.291	230.648	202.919	212.255	186.151	176.192	170.325	152.071	0.657019	0.659469	0.917409	0.830172
Hspa9	187.742	193.941	208.792	194.872	197.891	193.925	219.604	252.627	1.16962	1.30244	0.947817	0.995141
Ghitm	254.724	225.521	227.913	232.09	212.072	209.475	244.805	222.847	0.961077	0.988148	0.93053	0.902604
Atl2	235.958	224.399	245.775	202.753	239.158	194.815	192.249	182.63	0.81484	0.813949	0.973089	0.960867
Ccdc50	213.594	187.896	137.726	203.206	158.483	122.656	146.921	141.857	0.687997	0.755108	1.1506	0.603799
Birc6	202.384	210.803	180.093	211.992	206.651	182.959	185.771	213.44	0.917955	1.0125	1.14739	0.863114
Bmpr2	160.7	143.537	145.452	151.546	172.127	161.817	177.439	183.716	1.1041	1.27973	1.18327	1.06773
Ube2d3	162.61	154.888	152.687	164.141	173.045	156.913	163.921	167.991	1.00806	1.08454	1.13324	0.955995
Phtf2	227.848	202.818	166.949	208.673	180.035	163.966	222.993	195.683	0.9787	0.964838	1.07834	0.785859
Tbx15	186.967	182.437	214.175	159.691	330.699	187.88	142.352	146.227	0.761503	0.801628	1.54381	1.17641
Ncor2	193.997	237.229	212.287	195.174	192.559	215.823	200.001	194.18	1.03093	0.818611	0.907111	1.10574
Akt2	233.66	249.04	224.207	211.652	184.874	218.107	238.346	214.971	1.02004	0.863252	0.824648	1.03048
Eef1g	206.314	187.717	211.064	189.028	200.915	202.674	241.585	203.699	1.17087	1.08509	0.951941	1.07215
Tnks2	185.943	177.488	180.757	195.853	239.584	200.39	220.203	252.766	1.18415	1.42389	1.32527	1.02316
Prkar2a	198.011	190.421	175.933	196.531	174.658	189.844	235.388	233.618	1.18867	1.22673	0.992759	0.965992
Cox4i1	205.401	196.773	202.08	183.296	238.733	206.856	261.113	248.869	1.2711	1.26462	1.18129	1.12846
Uqcrc2	211.103	193.559	221.446	198.756	262.212	185.058	225.09	266.96	1.06623	1.37902	1.18401	0.931117
Ankrd40	176.809	155.985	167.474	173.907	162.583	189.29	209.213	197.715	1.18316	1.26736	0.970814	1.08841
Tmtc1	244.926	191.365	272.376	192.987	222.4	164.705	213.051	153.769	0.869913	0.803641	0.816586	0.853529
Herc2	205.207	213.736	216.202	204.111	195.471	188.786	239.731	252.376	1.16816	1.1807	0.904158	0.924958
Msrb3	174.567	158.944	176.807	182.655	206.92	201.213	188.112	172.166	1.07754	1.08313	1.17022	1.10155
Palld	215.836	205.063	198.025	228.432	166.302	166.956	200.413	176.591	0.928576	0.861222	0.839882	0.730994
Atp5o	173.654	161.903	162.65	168.1	202.865	151.456	194.59	198.494	1.12049	1.22587	1.2471	0.901044
Neurl1a	208.086	197.793	185.406	172.663	228.382	239.988	235.949	188.392	1.13384	0.952491	1.23167	1.3897
Mtus1	178.11	163.714	154.26	151.396	175.017	159.919	171.317	154.103	0.961881	0.941331	1.13447	1.05626
Slc25a25	237.12	225.776	290.588	184.767	95.7978	90.4636	131.923	95.7404	0.556543	0.424305	0.329899	0.489886
Cst3	158.984	159.786	175.898	156.448	271.442	177.602	142.933	121.679	0.899099	0.761666	1.54287	1.13513
Fbxo40	181.321	185.728	171.004	188.877	209.698	156.326	204.813	198.3	1.12949	1.06765	1.22614	0.82775
Atp5c1	163.247	164.071	176.702	185.898	219.13	181.297	198.447	221.372	1.21549	1.34903	1.23997	0.975262
Ube2d1	163.939	161.214	156.358	157.617	141.299	120.557	170.399	157.916	1.03939	0.979555	0.903755	0.765018
Ktn1	153.698	174.351	156.288	191.554	180.573	157.098	198.615	196.852	1.29206	1.12898	1.15529	0.820218
ChkbCpt1b	185.251	178.05	190.929	180.317	209.429	195.52	203.333	223.877	1.09756	1.25724	1.09684	1.08427
Camk2g	184.614	179.376	167.054	178.243	188.526	179.92	192.811	189.588	1.04437	1.0569	1.12846	1.0094
Ndufs1	187.659	184.274	183.169	170.853	224.327	192.985	228.479	248.257	1.2174	1.34703	1.22458	1.12946
Ube3b	213.262	211.619	192.922	196.871	174.524	176.847	215.298	197.075	1.00954	0.931305	0.904686	0.898339
Atp5f1	202.329	197.258	199.039	181.26	225.134	191.742	252.557	251.263	1.24813	1.27364	1.13104	1.0578
Clcn1	232.968	225.011	225.116	221.041	228.024	198.459	214.923	203.921	0.922575	0.906316	1.01291	0.897883
Cox5a	187.41	163.255	208.477	176.132	230.511	174.58	223.686	205.09	1.19346	1.2561	1.10564	0.991192
Dennd4b	203.768	196.926	202.36	193.402	190.699	214.883	203.483	179.068	0.998604	0.909362	0.942407	1.11101
Qk	127.154	143.894	149.052	143.741	168.072	152.547	177.084	229.026	1.39236	1.59122	1.12752	1.06122
Ank3	167.232	195.753	166.635	181.826	156.601	140.02	179.312	201.166	1.07219	1.02764	0.939822	0.770203
Psmd2	213.732	219.986	197.431	208.9	213.708	239.014	201.573	182.38	0.94314	0.829131	1.0824	1.14409
Srp54b	233.688	177.973	204.108	188.085	203.044	180.474	175.455	226.743	0.750914	1.27388	0.994791	0.959555
Deptor	216.666	222.945	156.428	206.637	144.862	160.389	165.737	140.048	0.765053	0.628341	0.926109	0.776298
Psmb7	201.664	177.846	167.718	182.391	155.122	135.385	186.389	180.07	0.924291	1.0125	0.924943	0.742418
Kpna3	160.977	176.468	157.616	177.979	187.563	160.658	182.701	171.609	1.13486	0.972481	1.18988	0.902733
Vps13d	210.577	183.789	183.169	178.545	193.903	194.849	164.839	171.108	0.782899	0.93104	1.05857	1.09126
Dynll2	163.219	150.245	158.63	160.559	152.232	173.219	165.269	123.655	1.01255	0.823141	0.959696	1.07881
Cpt1b	176.809	172.948	187.608	175.755	203.581	188.82	196.93	217.058	1.11374	1.2549	1.0851	1.0743
Jak1	176.256	186.416	190.58	189.933	207.345	193.455	174.294	164.54	0.988876	0.88271	1.08793	1.01853
Apobec2	165.849	142.975	166.6	151.735	273.369	200.105	261.151	197.381	1.57429	1.38026	1.64049	1.31857
Dcaf6	174.207	167.617	156.568	164.556	170.715	177.149	190.789	193.346	1.09513	1.15341	1.09031	1.07648
Strn3	154.334	160.321	154.925	178.696	184.113	164.974	170.343	176.285	1.10366	1.09951	1.18828	0.923254
Egln1	195.381	167.872	155.414	174.284	146.856	186.15	190.808	185.608	0.976603	1.10559	0.944967	1.06804
Kpna1	189.458	169.351	176.178	197.248	210.818	161.531	185.153	176.841	0.97729	1.0442	1.19651	0.819018
Atxn1	189.486	193.176	182.365	189.179	168.945	170.801	194.515	152.294	1.02653	0.788478	0.926455	0.902908
Cycs	139.526	148.409	137.691	146.192	229.726	165.78	191.22	195.878	1.37022	1.31964	1.66793	1.1339
Rdx	169.253	176.519	169.641	180.28	174.009	150.582	193.242	182.909	1.14165	1.03618	1.02573	0.835363
Slc38a2	98.95	131.981	75.5048	133.937	197.981	185.915	130.482	160.059	1.31834	1.21258	2.61995	1.38779
Atp5g1	138.558	129.405	136.083	136.275	185.771	138.105	188.954	202.168	1.36346	1.56186	1.36486	1.01342
Pdlim7	249.686	218.634	212.986	220.438	171.948	233.59	295.152	207.178	1.18202	0.947626	0.807408	1.05964
Fam120a	165.987	168.637	158.001	166.78	186.891	194.546	174.874	151.459	1.05351	0.898197	1.18273	1.16638
Zbtb16	119.266	197.411	180.827	201.245	194.015	140.221	209.568	222.29	1.75652	1.12597	1.07289	0.696919
Eif5a	207.006	186.952	183.274	184.88	167.982	190.147	196.799	166.154	0.950715	0.888812	0.916609	1.02847
Cacnb1	244.926	218.71	203.199	230.732	140.09	170.532	244.131	169.243	0.996758	0.773928	0.689575	0.739206
Atg9a	225.827	217.792	221.83	210.672	177.078	165.276	218.593	194.654	0.967978	0.893808	0.79835	0.784622
Stim1	199.671	190.115	199.983	189.292	209.384	175.688	209.493	201.361	1.04917	1.05912	1.04699	0.928171
Trak1	181.681	155.526	179.114	162.708	207.928	194.832	182.345	161.367	1.00365	1.03754	1.16078	1.19731
Gsn	275.399	301.843	398.602	447.475	377.008	605.151	164.015	453.431	0.5957	1.50204	0.945838	1.35229
Bag6	228.291	227.128	216.936	201.811	173.852	216.159	206.198	193.039	0.903268	0.84998	0.801487	1.07106
Asph	172.962	196.186	164.433	203.96	214.671	191.725	204.457	195.015	1.18199	0.994035	1.30534	0.940044
Prpf8	204.155	217.894	196.732	208.975	184.001	197.855	184.91	202.196	0.905777	0.927989	0.93532	0.946812
Xpr1	171.606	158.332	149.961	178.168	144.369	147.224	156.189	130.808	0.910212	0.826276	0.962735	0.826418
Fermt2	156.493	148.409	146.71	140.988	171.141	166.385	173.451	158.083	1.10829	1.06514	1.16641	1.18
Usp15	157.075	152.414	142.725	158.673	183.105	160.692	151.115	160.532	0.962081	1.05323	1.28272	1.01271
Idh3b	210.106	178.126	224.172	188.688	226.612	192.044	237.26	226.493	1.12918	1.27138	1.01088	1.01778
Taok1	138.807	146.036	155.449	141.026	169.819	151.607	146.995	155.662	1.05895	1.06586	1.09238	1.07497
Kpna4	122.975	123.028	97.5619	129.751	147.012	139.516	128.403	124.323	1.04411	1.01052	1.50634	1.0752
Cdc34	215.144	169.147	159.364	172.361	157.497	188.938	212.358	157.22	0.987058	0.929529	0.988294	1.09612
Dnajb5	211.407	211.083	206.135	213.462	203.38	178.375	227.992	198.272	1.07841	0.939335	0.986641	0.835704
Glul	154.694	148.868	509.447	113.877	278.253	97.248	130.22	218.45	0.841889	1.46709	0.546274	0.854105
Rps6ka2	208.03	198.099	216.587	196.418	202.416	201.448	201.18	206.76	0.967088	1.0437	0.934605	1.0256
Serbp1	158.209	166.035	139.579	161.991	155.795	150.851	194.234	169.828	1.22756	1.02283	1.11609	0.931271
Ide	113.094	174.198	173.137	118.288	128.933	148.5	163.921	172.333	1.44903	0.989299	0.744835	1.25519
Plcd4	138.751	140.067	157.966	124.925	124.721	112.815	123.46	92.0666	0.889875	0.657547	0.789677	0.90314
Cltc	183.867	188.432	179.918	182.165	218.144	196.125	167.797	173.196	0.912646	0.919185	1.21234	1.07659
Rbm24	165.821	198.201	175.164	173.002	185.39	186.1	149.486	139.826	0.901548	0.70562	1.05834	1.07566
Csnk2a1	159.012	157.26	155.589	169.91	176.092	149.155	142.315	145.67	0.89506	0.926347	1.1317	0.877919
Exoc7	153.781	201.007	174.919	198.379	149.723	161.918	162.011	122.709	1.05349	0.610665	0.856038	0.816296
Ppm1l	170.277	151.801	155.204	151.773	181.783	151.439	168.171	143.972	0.987641	0.94846	1.17114	0.997802
Med13	143.125	160.423	140.802	163.537	161.978	133.185	161.375	157.109	1.12742	0.979353	1.15029	0.814514
Sypl	168.893	168.178	149.821	172.323	142.778	161.363	186.071	148.37	1.10165	0.88229	0.953022	0.936437
Pcnx	107.862	105.452	102.141	101.395	188.885	170.616	131.905	124.824	1.22269	1.18353	1.84842	1.68201
Cdv3	178.387	164.352	171.319	178.243	159.894	157.098	199.158	190.006	1.11637	1.156	0.933354	0.881435
Rab7	109.551	122.696	118.151	116.705	179.789	163.882	168.939	224.739	1.54161	1.831	1.52125	1.4039
Herc1	182.649	201.186	171.354	179.563	190.61	168.971	187.531	190.507	1.02671	0.946945	1.11231	0.941043
Oxct1	204.737	177.616	271.468	175.83	201.632	119.717	214.979	204.812	1.05	1.15303	0.742844	0.681049
Lrrc20	193.112	171.239	159.679	167.685	175.756	176.041	180.416	141.078	0.934293	0.823969	1.10062	1.0498
Ppp3r1	140.855	143.639	143.494	147.097	165.988	148.248	160.457	138.712	1.13907	0.965727	1.15665	1.00782
Rpsa	266.902	226.49	208.302	249.171	190.005	198.728	308.651	280.764	1.15636	1.23952	0.912202	0.797637
Art1	221.703	193.406	236.477	182.014	226.075	207.712	203.727	180.432	0.918952	0.932952	0.956031	1.14111
Pacsin3	159.123	141.394	150.275	137.218	138.365	187.157	165.213	128.804	1.03825	0.911024	0.920793	1.36368
Cox6b1	128.372	119.839	115.704	129.073	163.479	124.906	158.847	156.051	1.23721	1.30192	1.41255	0.967743
Trim72	179.162	194.63	181.281	185.559	249.464	258.393	289.048	236.011	1.61299	1.2125	1.37591	1.3923
Gm12070	106.451	78.1072	74.7707	83.3336	99.3375	105.93	118.667	107.318	1.11465	1.37351	1.32812	1.27083
Tef	284.146	219.016	286.289	210.747	186.98	204.37	230.782	156.691	0.812261	0.715562	0.653239	0.969756
Hivep2	192.447	179.912	191.139	172.851	163.793	155.956	143.532	126.773	0.745955	0.704801	0.857005	0.902313
Wdr26	164.575	167.157	161.636	165.31	158.237	164.067	160.027	167.963	0.972379	1.00482	0.978981	0.992488
Il6st	169.973	202.589	192.887	198.568	145.668	148.299	191.613	255.104	1.12724	1.25909	0.755328	0.746969
Ndufv2	123.445	116.753	120.563	119.985	162.605	129.037	142.09	157.916	1.15091	1.35227	1.34843	1.07538
Nt5dc3	128.4	145.705	137.202	119.08	196.076	175.402	120.352	145.197	0.937375	0.996517	1.42879	1.47258
Nr4a1	156.244	172.489	205.576	155.204	219.6	152.413	163.734	140.466	1.04791	0.814454	1.06819	0.982027
Serinc3	96.7634	102.06	112.278	96.7574	195.763	230.786	84.4227	111.938	0.872597	1.0967	1.74289	2.38377
Arfgap2	178.138	146.343	146.29	144.533	164.398	200.726	172.272	149.316	0.967089	1.02031	1.12369	1.38852
Pcyt1a	159.289	157.617	139.824	153.356	149.096	148.198	141.978	136.263	0.891391	0.864605	1.06627	0.966384
Ddx3x	127.016	233.99	135.314	238.161	184.023	214.715	156.207	271.775	1.22964	1.16141	1.3597	0.901596
Eif4a2	218.078	211.95	196.382	207.919	177.795	168.064	219.641	207.122	1.00717	0.97723	0.905399	0.808406
1700020I14Rik	169.225	155.347	132.133	156.939	170.514	148.248	171.785	185.358	1.01512	1.19306	1.29025	0.944661
Lifr	119.653	111.396	148.458	111.124	170.939	134.596	107.658	97.466	0.899834	0.875064	1.15133	1.21103
Ssr3	157.905	150.22	137.866	150.076	166.1	155.083	193.766	214.191	1.22696	1.42557	1.20465	1.03334
Arfgef1	142.377	138.971	144.018	144.043	152.501	141.783	147.389	147.591	1.03517	1.06198	1.05886	0.984323
Trim35	209.359	174.453	175.653	187.293	224.865	176.998	245.723	190.507	1.17361	1.09197	1.28	0.94506
Ston2	158.984	140.348	182.155	145.928	167.131	122.018	123.554	135.4	0.777287	0.964772	0.917564	0.836261
Rab12	78.1913	91.2441	78.1614	85.1812	169.842	201.599	105.131	114.304	1.34409	1.25245	2.17146	2.36511
Rnf123	238.255	215.802	219.034	204.186	180.909	224.102	211.946	168.965	0.889623	0.783063	0.826021	1.09749
Fbxl17	154.666	127.109	116.683	133.522	163.725	164.487	174.593	161.478	1.12875	1.27018	1.40282	1.23173
Spop	195.298	181.085	186.769	191.969	171.589	165.259	209.587	202.335	1.07313	1.11728	0.918765	0.860938
Klhl21	220.513	200.268	238.12	159.352	175.443	183.513	191.369	167.128	0.867896	0.834607	0.736894	1.15153
Cacng1	199.644	191.365	182.54	197.55	170.536	207.107	215.541	156.97	1.07959	0.820357	0.934277	1.04836
Gm15816	187.659	192.998	144.053	182.768	156.153	179.517	242.727	178.4	1.29329	0.924403	1.08394	0.982219
Tmem64	134.876	134.022	120.808	134.163	146.363	143.462	156.039	138.1	1.15678	1.03041	1.21136	1.06926
Nsd1	138.198	146.343	138.53	137.293	156.444	153.488	136.885	137.655	0.990507	0.940674	1.12922	1.11787
Slc44a2	203.768	192.181	208.477	194.458	192.581	154.445	213.388	158.779	1.04719	0.826283	0.92379	0.79434
Gstp1	173.875	167.923	170.655	156.637	149.208	189.861	184.835	148.258	1.063	0.882967	0.8744	1.21197
Immt	146.695	139.302	149.611	137.444	151.695	149.256	172.553	186.109	1.17615	1.33577	1.01392	1.08588
Ubr2	165.24	160.627	173.941	145.438	160.343	141.531	151.938	160.783	0.919552	1.00097	0.921868	0.973156
Shisa2	147.249	137.874	198.2	151.019	157.475	128.5	129.452	147.869	0.87922	1.07244	0.794629	0.850986
Ogt	134.461	139.43	154.4	145.966	161.821	138.609	117.638	162.425	0.874973	1.1648	1.04803	0.949634
Tob2	189.375	150.832	217.496	131.147	139.709	115.2	131.118	126.856	0.692536	0.841147	0.642517	0.878496
Dusp3	172.215	148.001	165.062	158.447	194.642	183.681	164.127	125.464	0.953066	0.847832	1.1791	1.15916
Coq10a	181.598	160.041	198.2	162.293	162.807	135.737	168.022	153.992	0.925283	0.962228	0.821518	0.836473
Mapkapk2	167.039	154.327	164.572	148.341	152.949	177.502	209.362	191.147	1.25322	1.23843	0.929417	1.19644
Sun2	153.975	163.714	174.605	151.32	168.251	163.328	183.768	170.329	1.19337	1.04038	0.963631	1.0793
Usp19	192.558	186.927	189.007	181.222	176.294	182.691	200.506	167.88	1.04126	0.898159	0.932775	1.0081
Sort1	174.733	167.413	159.748	156.825	169.125	163.715	112.077	97.3825	0.641622	0.581941	1.05866	1.0439
Kmt2c	128.068	150.73	129.582	133.673	137.289	123.176	115.99	140.855	0.905767	0.934531	1.05944	0.921533
Hspb6	110.907	161.597	158.455	130.242	216.598	178.627	215.298	246.81	1.9404	1.52699	1.3667	1.37122
Mlf1	123.279	101.473	113.292	117.685	215.299	188.602	183.431	165.347	1.48753	1.62885	1.89959	1.60208
Tor1aip1	157.047	165.04	150.905	154.186	135.811	127.744	149.71	152.712	0.953314	0.925344	0.900042	0.828617
Usp34	143.18	150.73	141.327	155.581	166.324	139.482	149.261	150.819	1.04244	1.00059	1.17675	0.896591
Tuba8	198.371	181.927	159.154	181.411	150.933	138.727	193.672	155.912	0.976328	0.857083	0.948377	0.764839
Ddx6	156.466	157.158	148.877	132.466	165.831	150.23	146.509	153.658	0.936404	0.977741	1.1138	1.134
Adcy9	124.94	117.416	136.468	113.99	141.031	131.758	108.819	105.203	0.871073	0.896076	1.03341	1.15573
Mlxip	165.212	161.52	141.292	152.414	162.874	147.325	177.14	182.63	1.07215	1.13062	1.15264	0.966632
Ago2	131.804	145.22	119.724	140.649	148.245	152.379	170.774	159.642	1.29544	1.09924	1.23802	1.08334
Pitpna	182.262	140.067	85.1875	146.795	75.5449	91.2529	126.887	87.1126	0.696346	0.622203	0.88694	0.621891
Hadha	145.948	146.496	148.772	136.991	153.957	151.926	165.288	185.274	1.13242	1.26453	1.03483	1.10894
Rnf150	138.364	133.129	132.308	119.57	136.684	113.185	102.603	95.8239	0.74173	0.719992	1.03305	0.946637
Dlst	173.626	149.659	158.91	142.233	168.206	155.687	191.276	197.019	1.10159	1.31625	1.05847	1.09453
Arih1	139.111	144.506	130.071	141.856	148.715	128.332	135.968	119.926	0.977418	0.830021	1.14323	0.904732
Tmbim6	188.739	183.942	197.256	166.441	156.691	173.857	159.559	152.99	0.845478	0.83182	0.794456	1.04453
Zfp651	161.226	146.292	128.288	146.23	133.951	200.743	215.391	199.301	1.33575	1.36211	1.04411	1.37254
Amot	159.676	185.957	166.215	189.103	127.544	137.585	193.897	180.348	1.21418	0.969853	0.76748	0.727708
Kcnj11	149.408	166.035	136.083	152.187	121.965	134.579	216.945	191.843	1.45173	1.15534	0.89633	0.884372
Nudt3	156.327	114.278	141.502	122.926	137.939	171.523	146.265	112.857	0.935677	0.987572	0.974841	1.39501
Tecr	131.583	141.904	125.736	140.196	147.841	164.05	160.907	142.943	1.22269	1.00731	1.17566	1.17002
Pcbp2	143.9	160.168	142.305	154.752	138.432	130.246	155.29	161.673	1.0791	1.00939	0.972798	0.841749
Adck3	201.111	199.4	319.147	167.384	221.46	213.405	248.606	324.961	1.23605	1.62937	0.694006	1.27478
Ctnnb1	192.475	177.871	173.172	178.696	170.155	179.533	171.41	166.46	0.890616	0.935884	0.982592	1.00468
Oaz1	232.138	210.394	184.742	204.94	191.708	218.779	218.892	170.969	0.942965	0.812701	1.03768	1.06749
Jsrp1	240.774	214.221	229.171	201.66	205.844	248.872	259.728	193.206	1.07869	0.901949	0.898257	1.234
Cyc1	157.268	121.115	165.516	120.098	160.88	158.727	193.897	188.364	1.23276	1.55479	0.972007	1.32137
Ranbp2	161.337	168.79	168.487	178.96	184.942	143.16	149.991	151.403	0.92972	0.897054	1.0976	0.800068
Cand2	179.964	172.234	170.165	174.812	192.895	195.52	152.013	129.945	0.844771	0.754614	1.1335	1.11839
Nrd1	150.017	149.072	141.956	153.092	139.754	134.428	154.129	145.281	1.0274	0.974583	0.984497	0.878161
Aebp1	239.002	255.519	213.825	264.82	92.1012	84.0823	214.043	145.921	0.895613	0.571243	0.430997	0.317765
Gm608	139.526	158.842	98.331	146.456	144.279	135.805	131.1	126.077	0.939647	0.793856	1.46681	0.927323
Capn3	171.91	146.853	144.123	163.198	152.725	154.075	191.894	152.461	1.11618	1.03816	1.05964	0.944135
Col3a1	337.565	413.06	392.345	482.543	395.02	733.399	226.962	306.982	0.672448	0.743251	1.00682	1.51975
Sptbn1	157.933	168.994	197.466	173.945	152.636	179.584	121.832	205.981	0.77156	1.21874	0.773087	1.0324
Tfrc	107.198	82.9538	88.2986	122.436	175.622	139.264	202.734	196.045	1.89038	2.36166	1.98783	1.13733
Aplp2	153.642	153	163.384	145.626	176.585	155.822	141.21	116.531	0.919135	0.761792	1.08075	1.06996
Mef2a	112.374	127.313	110.006	114.706	151.381	120.154	108.445	106.567	0.965063	0.837173	1.37577	1.04745
Ank	103.821	104.917	116.019	102.338	154.047	143.63	128.722	134.899	1.23961	1.2855	1.3275	1.40309
Oaz1-ps	228.042	207.589	182.645	202.15	188.862	216.125	216.552	168.297	0.949638	0.810816	1.03402	1.0691
Lrrfip1	180.878	157.26	155.903	154.789	150.978	141.565	150.796	105.537	0.833783	0.671308	0.968427	0.914619
Usp2	203.436	149.608	265.979	148.869	149.432	176.376	174.182	119.815	0.85627	0.800992	0.561982	1.18465
Col4a1	239.445	235.826	303.452	273.492	323.71	364.777	176.241	267.99	0.736149	1.13633	1.06673	1.33365
Acsl1	103.129	127.543	120.458	122.587	148.177	120.086	147.875	221.428	1.43346	1.73553	1.22993	0.979618
Vdac2	145.643	133.639	141.921	130.166	167.556	152.463	156.507	155.689	1.07454	1.16487	1.1805	1.17116
Coq9	170.526	136.981	154.82	148.19	169.909	173.085	201.761	180.042	1.18306	1.31413	1.0974	1.16788
Zc3h11a	128.068	128.231	125.911	134.314	127.857	130.095	131.362	110.686	1.0257	0.86328	1.01544	0.968611
Cd24a	59.9789	61.2205	66.3463	56.7121	168.811	126.434	122.655	121.93	2.04324	1.99003	2.54207	2.22724
Fry	153.725	151.189	150.24	148.19	149.006	135.385	147.239	170.329	0.957832	1.12651	0.991791	0.913645
Prr33	139.028	159.301	143.844	151.433	151.157	142.018	178.581	164.54	1.28429	1.03287	1.05081	0.937866
Laptm4a	164.603	163.918	165.341	165.121	179.766	157.652	164.296	156.858	0.998134	0.956959	1.08719	0.954795
Gm6307	128.787	194.809	168.872	145.777	204.791	184.051	196.35	148.843	1.5242	0.764167	1.21258	1.26237
Arhgef12	124.027	136.981	130.281	140.083	134.175	139.029	134.432	142.776	1.08383	1.04227	1.02987	0.992478
Aff4	114.007	130.145	109.936	133.296	139.642	130.901	123.666	125.381	1.08465	0.963426	1.26996	0.982046
Asb5	109.053	102.315	114.725	110.709	203.828	139.23	101.274	92.178	0.928732	0.901022	1.77598	1.25739
Ghr	141.436	130.808	127.904	135.031	135.228	115.972	150.89	130.112	1.06679	0.994687	1.05722	0.858963
Tcea3	180.906	163.892	156.218	153.922	124.631	133.101	163.884	132.534	0.90596	0.808779	0.797933	0.864818
2310067B10Rik	149.242	139.175	137.447	143.59	143.025	160.742	169.856	185.664	1.13804	1.3338	1.04055	1.11937
Myo10	129.922	158.204	139.159	135.973	169.483	142.74	121.026	123.488	0.931584	0.780703	1.21775	1.04973
Lamc1	131.943	166.749	174.78	159.427	197.443	204.79	141.247	148.37	1.07047	0.889843	1.12959	1.28436
Psmd1	157.13	149.914	135.419	138.914	149.902	137.316	129.583	116.391	0.824798	0.776538	1.10687	0.988502
Cox6a2	90.5081	101.856	98.3659	112.708	144.593	90.6484	137.877	121.318	1.52279	1.19089	1.46947	0.804452
Dyrk1a	134.102	128.18	123.429	129.035	130.098	133.504	132.972	130.864	0.991582	1.02092	1.05398	1.03461
Tab2	115.114	107.391	103.19	112.519	110.517	114.645	132.073	124.073	1.1472	1.15519	1.07094	1.01888
Macf1	141.104	144.889	160.972	150.415	164.801	172.883	139.656	155.383	0.989745	1.07238	1.02377	1.14928
Ppm1a	147.719	122.773	123.989	126.471	145.086	149.323	163.884	149.121	1.10935	1.21444	1.17002	1.18055
Vegfa	107.641	132.874	122.381	116.026	214.537	141.951	134.133	177.37	1.24588	1.33462	1.75241	1.22325
Ppp1r12b	129.341	133.257	125.771	125.227	184.583	164.84	156.657	152.211	1.21103	1.14213	1.46724	1.31608
Ulk2	143.152	142.848	138.321	143.779	144.391	139.768	143.064	132.422	0.999381	0.927068	1.04386	0.972123
Cd164	99.6697	105.886	94.9053	97.3608	150.933	135.234	101.348	90.6472	1.01683	0.856219	1.58973	1.3886
Map2k3	153.587	144.225	136.748	121.682	140.403	134.814	139.207	122.292	0.906431	0.848026	1.02671	1.10783
Homer1	115.502	115.426	94.0663	120.287	123.937	106.585	112.957	103.728	0.977986	0.898741	1.31721	0.886183
Fhl3	103.379	70.0975	122.73	82.0138	234.297	193.74	83.4866	97.7721	0.807767	1.39424	1.9083	2.36063
Mrfap1	182.539	154.862	170.375	154.299	151.695	160.322	187.643	142.414	1.02795	0.919667	0.890422	1.03901
Ubxn2a	114.367	114.508	103.155	116.969	104.334	86.383	116.158	111.354	1.01565	0.97248	1.01141	0.738737
Dpp8	148.771	159.581	121.227	151.66	143.338	131.254	158.023	153.88	1.06215	0.964298	1.18224	0.865538
Ndufv1	161.42	143.23	159.049	128.281	166.593	157.283	174.05	183.883	1.0782	1.28363	1.0474	1.22591
Ddx17	137.81	165.908	148.633	150.792	136.953	135.334	145.835	156.719	1.05818	0.944651	0.921474	0.897557
Ndufa4	112.125	116.472	110.531	118.175	167.31	135.771	143.476	139.297	1.27936	1.1958	1.51323	1.14877
Chchd2	182.04	162.923	154.19	160.521	176.675	186.771	200.338	166.655	1.10046	1.02289	1.14573	1.16343
Ddb1	177.667	172.973	181.421	182.542	180.282	172.111	181.764	177.342	1.02305	1.02524	0.993723	0.942888
Amfr	155.718	137.848	143.144	149.284	157.923	164.05	142.408	130.697	0.91458	0.948159	1.10317	1.09885
Prkca	110.547	116.115	87.4946	114.555	142.24	112.194	111.796	117.616	1.01129	1.01292	1.62499	0.979402
Mia3	95.0197	90.0707	93.1924	90.7242	158.349	146.636	110.111	109.072	1.15865	1.21072	1.69841	1.6156
Mdh1	149.546	135.476	181.561	144.231	204.746	146.905	186.539	217.698	1.2472	1.60647	1.12763	1.01852
Isca1	142.184	126.905	121.682	124.397	165.719	145.83	155.515	141.969	1.09369	1.11861	1.36161	1.17216
Abcb4	123.722	120.808	105.287	123.605	116.297	109.171	159.727	157.22	1.29078	1.30115	1.10447	0.883318
Gsk3b	134.821	140.425	162.265	138.273	145.803	129.507	136.922	134.649	1.01557	0.958899	0.898607	0.936649
Cab39	109.689	118.054	106.965	122.813	134.153	128.651	145.011	157.749	1.32172	1.33597	1.25394	1.04749
Uaca	130.725	130.119	124.163	145.853	122.212	135.922	154.766	127.997	1.18376	0.983705	0.984293	0.931961
Gm5088	145.533	128.767	113.537	117.044	126.132	161.615	168.359	130.919	1.15674	1.0167	1.11084	1.38048
Ipo5	142.599	150.807	143.319	155.016	147.102	143.613	158.379	165.987	1.11059	1.1006	1.02638	0.926492
Anxa6	151.179	144.761	161.147	139.442	206.808	177.25	186.164	175.784	1.23126	1.21416	1.28317	1.27094
Raf1	146.612	142.516	129.966	148.417	138.835	133.185	136.174	139.603	0.92885	0.979572	1.06819	0.897441
Phospho1	178.387	169.249	158.7	162.067	138.925	191.07	185.378	133.035	1.03917	0.786155	0.875471	1.17885
Ctsb	200.391	185.702	183.903	179.978	155.145	162.321	212.527	193.874	1.06053	1.04398	0.843708	0.901947
Zbtb44	131.361	134.532	117.871	128.168	125.415	106.954	131.68	127.691	1.00242	0.949187	1.06395	0.834616
Synpo	141.934	145.679	186.909	146.494	166.952	161.968	139.862	169.55	0.985408	1.16374	0.89328	1.10556
Rab11fip3	125.853	144.072	124.548	138.688	130.613	142.539	146.49	143.332	1.16384	0.994868	1.04866	1.02774
Cul5	131.278	129.277	119.759	130.204	130.949	114.864	132.522	122.264	1.00947	0.945791	1.09336	0.882274
Slain2	125.189	123.487	109.762	128.771	120.979	119.784	141.379	130.029	1.12922	1.05293	1.10211	0.930264
Foxo4	168.34	162.719	158.49	150.981	117.484	136.913	173.957	148.425	1.03335	0.912212	0.741436	0.906885
Ibtk	138.973	132.185	136.713	136.463	148.939	116.325	158.098	135.79	1.13752	1.02725	1.08937	0.852533
Fam210a	109.8	115.809	115.18	116.365	132.853	117.097	122.861	152.016	1.11885	1.31237	1.15331	1.00628
Prkrir	124.968	125.936	109.552	134.653	135.385	127.207	124.659	128.303	0.99753	1.01879	1.23559	0.944737
Zyg11b	134.904	138.843	137.062	134.616	162.583	119.935	116.87	119.536	0.866417	0.861046	1.18606	0.891026
Gm15441	139.942	157.643	66.2065	165.423	169.662	141.229	125.576	258.583	0.89742	1.6399	2.56027	0.853833
Prpf19	174.816	179.784	167.718	167.421	152.277	165.092	159.933	149.01	0.914913	0.828922	0.907989	0.986093
Dctn1	155.691	148.026	152.058	124.171	137.625	141.464	137.933	109.294	0.886019	0.738522	0.905145	1.13916
Rev3l	92.8608	102.595	114.655	93.59	111.727	92.4788	87.0627	93.6809	0.937628	0.913195	0.974479	0.988139
Nr3c1	145.45	157.974	149.856	147.776	131.464	116.106	156.638	148.37	1.07687	0.93924	0.877353	0.785839
Kcna7	154.03	131.42	130.875	129.299	151.919	162.774	203.371	175.561	1.32013	1.33562	1.16067	1.2587
R3hdm2	131.168	134.915	141.676	131.75	119.904	130.246	133.197	121.93	1.01546	0.903827	0.846432	0.988594
Limch1	135.873	137.159	145.277	130.958	133.66	126.081	139.918	127.079	1.02975	0.926557	0.920091	0.96279
Akap6	180.823	169.504	148.283	171.418	164.935	142.471	122.375	99.8595	0.676945	0.589369	1.11223	0.831232
Gid4	130.586	125.349	119.759	127.828	121.091	125.41	139.132	119.175	1.06539	0.950781	1.01112	0.981094
Cuedc1	101.718	100.07	98.8553	97.6624	153.621	189.173	240.892	206.009	2.36689	2.05759	1.55344	1.93605
Dnmt3a	131.721	164.352	119.095	140.272	161.418	151.069	157.256	124.852	1.19371	0.759811	1.35508	1.07692
Sgca	136.205	126.114	137.412	117.195	143.316	129.742	116.233	109.016	0.853478	0.86453	1.04294	1.10697
Smad3	91.5322	130.17	61.872	117.911	108.366	137.719	126.475	128.916	1.38134	0.99037	1.75025	1.16785
Mat2a	143.955	129.915	112.418	141.705	154.361	156.191	140.63	113.942	0.976916	0.877147	1.37276	1.10216
Tcf25	159.815	151.189	133.112	143.666	111.973	122.135	140.499	121.011	0.87921	0.800529	0.841314	0.850239
Uqcrfs1	155.275	139.659	144.962	121.267	163.322	151.12	177.945	167.713	1.1459	1.20073	1.12657	1.24597
Cox8b	113.204	99.4833	122.52	108.032	144.503	95.2328	103.876	104.591	0.91767	1.05129	1.17927	0.881634
Epb4.1	136.205	133.002	116.124	124.095	109.195	110.867	146.921	122.932	1.07861	0.924345	0.940387	0.893488
Ndufb9	122.67	115.936	135.839	116.101	154.585	129.558	156.207	165.319	1.27317	1.42558	1.1379	1.1158
Insr	139.277	145.475	154.26	145.325	149.701	122.337	149.205	166.46	1.07123	1.14415	0.970461	0.841925
Mfn1	124.995	122.569	137.517	114.518	132.159	111.253	138.739	155.133	1.10986	1.26547	0.961068	0.97152
Nucks1	119.986	110.503	105.357	117.421	118.739	109.003	93.0541	114.36	0.775731	1.03487	1.12689	0.92837
Igf2r	159.15	161.086	155.274	155.807	172.732	156.124	176.878	187.529	1.11132	1.16405	1.11236	1.00203
Cluh	144.951	128.078	140.732	122.813	153.666	141.968	149.654	146.616	1.03242	1.14463	1.09184	1.15584
Hipk2	80.9591	74.2299	82.461	75.415	151.784	144.839	70.0059	69.3283	0.864874	0.934057	1.83966	1.91934
Mpdz	111.903	122.543	120.703	131.184	115.737	123.025	133.122	130.725	1.18944	1.06671	0.958893	0.937851
Polr2m	119.543	108.36	113.082	115.008	126.311	127.005	151.639	133.48	1.26827	1.2316	1.11688	1.10423
Smyd2	135.292	144.429	83.6844	163.349	79.3759	172.531	169.014	200.359	1.24907	1.38698	0.948576	1.05618
Gstp2	153.532	146.725	134.86	141.064	127.118	168.114	158.885	121.234	1.03484	0.826385	0.942636	1.19163
Nos1	98.2027	103.386	106.476	107.316	143.786	135.603	136.866	210.545	1.39331	2.03549	1.35009	1.26335
Ivns1abp	112.402	113.462	116.648	113.273	127.364	103.713	123.76	116.531	1.10096	1.02702	1.09179	0.915676
Nctc1	139.554	189.018	191.908	153.168	148.133	108.852	149.748	136.013	1.07299	0.719722	0.772013	0.71086
Itgb1	134.683	130.986	143.144	141.328	176.07	162.69	145.816	159.586	1.0826	1.21817	1.22985	1.15105
Dysf	139.001	144.838	112.873	143.175	148.491	163.026	143.944	135.178	1.03554	0.933352	1.31528	1.13855
Sparc	164.354	172.565	222.739	173.417	209.003	274.363	112.938	148.565	0.687354	0.860999	0.938359	1.58177
Ppm1b	115.059	102.136	101.687	106.486	114.101	118.978	130.613	126.327	1.13506	1.23662	1.12197	1.1172
Hba-a1	77.9422	107.748	138.286	103.507	116.723	121.178	83.861	177.315	1.07584	1.64504	0.844183	1.17056
Hba-a2	77.9422	107.748	138.286	103.507	116.723	121.178	83.861	177.315	1.07584	1.64504	0.844183	1.17056
Aqp1	132.745	144.531	162.755	150.981	136.124	195.184	111.571	205.925	0.840612	1.42449	0.836477	1.29258
Rplp1	194.911	182.692	197.711	199.058	164.622	123.949	204.176	198.94	1.04751	1.08888	0.832724	0.622867
Akap9	138.309	137.772	135.035	135.558	139.821	109.473	119.472	122.013	0.863909	0.885703	1.03542	0.807714
Pum2	113.177	110.682	99.6243	112.218	126.984	114.158	105.879	117.171	0.93558	1.05858	1.27435	1.01728
Atp5l	97.5661	82.3926	91.5845	87.4437	149.208	102.958	109.942	112.078	1.12672	1.35985	1.6285	1.17721
Serinc1	144.896	135.501	142.375	142.308	151.179	117.097	136.267	138.545	0.940489	1.02245	1.06179	0.822968
Suclg1	137.838	127.058	162.755	119.42	150.283	130.532	147.969	131.727	1.07345	1.03671	0.92342	1.09297
Ash1l	111.571	128.538	101.442	120.136	111.906	101.799	116.327	112.078	1.04259	0.872043	1.10305	0.84749
Cryab	134.544	120.502	161.566	138.236	150.709	158.341	205.487	182.992	1.52689	1.51815	0.932842	1.14534
Csnk1a1	112.734	113.232	107.839	115.988	125.214	116.543	115.728	118.479	1.02653	1.04629	1.16097	1.00478
Vezf1	119.377	110.86	97.8765	114.48	94.5208	101.53	109.025	104.507	0.913358	0.942747	0.965749	0.886981
Ctbp1	171.993	149.123	137.796	147.361	127.185	139.533	168.471	136.903	0.979533	0.918111	0.923051	0.946913
Vwa8	125.272	125.272	121.996	129.035	132.271	120.338	136.08	137.126	1.08621	1.09455	1.08415	0.932654
Wdtc1	165.101	136.879	148.912	132.693	136.595	159.348	150.815	118.089	0.913522	0.862827	0.917339	1.20073
Pde4b	96.4036	115.732	107.594	104.224	153.577	115.737	94.8702	103.756	0.984111	0.896606	1.42697	1.11036
Arf1	148.079	133.282	145.417	140.951	136.281	145.343	144.093	154.799	0.973102	1.16132	0.93722	1.03114
Klf9	143.983	150.807	170.026	142.308	154.428	107.475	138.083	153.546	0.959056	1.01816	0.908317	0.755399
Sema6c	192.807	182.871	169.222	176.094	158.774	167.426	219.155	170.468	1.13658	0.932215	0.938299	0.950803
Slc6a8	164.686	151.113	145.836	140.234	145.847	136.292	144.973	122.514	0.880374	0.810874	1.00008	0.971906
Vapb	151.76	143.384	146.57	136.426	121.383	132.664	156.469	139.269	1.03101	0.971323	0.828271	0.972449
Kif5b	168.395	176.494	155.938	175.868	178.288	126.619	180.884	168.492	1.07412	0.954689	1.14323	0.720125
Camk2b	133.963	141.394	139.614	134.314	125.012	147.795	139.656	140.827	1.04246	0.995997	0.895488	1.10029
Syne1	97.5938	116.727	84.9778	118.024	160.029	126.972	99.5885	115.362	1.02042	0.988312	1.88215	1.07574
Inppl1	144.841	135.348	161.252	119.344	141.501	142.774	141.042	133.257	0.973788	0.984562	0.877593	1.19615
Odc1	43.1505	35.6609	46.1068	46.7196	155.683	103.31	36.1357	35.2069	0.837809	0.987302	3.37142	2.2087
Nek7	120.622	113.59	106.825	120.098	115.132	116.308	125.183	116.169	1.03778	1.02269	1.07769	0.968466
Serpinb6a	54.4156	50.813	53.9719	65.2717	149.387	193.522	50.3466	59.4203	0.92536	1.16906	2.7646	2.96186
Ccnk	80.71	91.0145	79.3499	86.4633	95.6409	105.762	87.2874	100.193	1.08139	1.10074	1.20505	1.22294
Morf4l1	111.212	124.252	119.584	116.365	132.898	133.588	114.061	121.039	1.0256	0.974163	1.11124	1.14788
Srcap	152.258	151.623	139.439	149.623	127.476	135.855	143.457	161.757	0.942231	1.06679	0.91427	0.908041
Uba1	153.117	142.924	146.955	151.886	140.65	139.298	152.5	150.652	0.995977	1.05403	0.957126	0.917175
Chd4	125.549	130.884	109.727	120.702	127.118	136.527	113.818	111.159	0.906638	0.849407	1.15835	1.131
Luc7l2	127.099	124.023	120.738	126.659	101.085	98.7426	121.775	122.904	0.958148	0.990988	0.837363	0.779765
Kcnc1	146.861	161.086	134.44	124.548	129.224	101.866	165.475	178.428	1.12666	1.10759	0.961227	0.818033
Ubac1	136.786	121.803	108.223	116.215	152.68	143.563	150.197	123.878	1.09797	1.01702	1.41041	1.23513
Serf2	127.21	109.355	116.543	118.59	134.153	133.47	139.45	113.692	1.09615	1.03962	1.15097	1.12537
Epn1	162.804	136.7	138.565	133.673	125.796	144.755	179.63	147.257	1.10329	1.07717	0.907915	1.08284
Hadhb	133.603	123.079	140.628	118.779	147.371	125.376	143.494	149.817	1.07398	1.21707	1.04792	1.0555
Rps3a1	151.788	143.46	132.902	151.282	125.841	121.917	167.404	159.391	1.10281	1.11097	0.946908	0.806017
Nap1l4	139.416	128.487	128.533	124.02	129.806	137.165	137.053	120.622	0.983068	0.938837	1.0099	1.1059
Dhrs7c	168.395	154.964	119.759	160.672	141.792	127.139	185.153	167.379	1.09946	1.08006	1.18383	0.79143
Nr1d1	97.5108	118.666	71.6946	165.498	114.37	128.197	129.695	160.81	1.32972	1.35486	1.59442	0.774751
Snta1	103.129	118.487	104.518	101.697	133.436	158.509	186.464	183.994	1.80727	1.55239	1.27641	1.55809
Ankrd9	152.867	148.587	155.764	119.684	117.843	127.089	190.583	150.207	1.24656	1.01089	0.756706	1.06182
4930573O16Rik	96.8188	114.993	87.7044	111.35	101.107	89.9766	97.3417	108.042	1.0054	0.939609	1.15265	0.808223
Trak2	97.3724	92.443	122.94	94.6835	135.542	113	115.222	117.477	1.18313	1.27051	1.10242	1.19324
Mapk14	104.707	101.269	103.26	109.352	124.071	136.325	144.955	137.682	1.38402	1.35922	1.20135	1.24644
Cox7b	108.001	100.963	122.73	103.884	123.332	86.0135	119.828	128.832	1.10941	1.27576	1.0049	0.828141
Rilpl1	87.4912	105.988	95.1849	84.0877	122.122	114.914	122.599	116.642	1.40082	1.10042	1.2827	1.36616
Gtf2i	142.46	147.797	154.68	144.193	131.128	127.358	144.505	123.349	1.01434	0.8347	0.847838	0.883323
B3galnt2	125.521	127.619	85.3623	126.584	118.985	103.562	141.135	119.453	1.12429	0.93606	1.39343	0.818273
Abi3	161.641	151.801	148.842	146.305	123.825	177.149	170.942	120.149	1.05751	0.791623	0.832032	1.21067
Nexn	86.9376	105.121	81.622	121.305	137.132	129.406	131.792	114.972	1.51535	1.09362	1.67926	1.06673
Tubb4b	168.257	181.009	126.96	153.583	106.932	116.056	137.859	104.146	0.819443	0.575597	0.842377	0.755818
Tigar	128.178	117.518	90.9203	111.049	126.737	142.572	113.032	94.9055	0.881924	0.807747	1.3935	1.28362
Cux1	107.586	101.652	91.0951	106.373	118.313	122.639	113.65	106.122	1.05631	1.04393	1.29846	1.15277
Gprc5c	96.2652	101.167	123.499	91.8178	81.5043	72.1593	99.2514	72.1393	1.03099	0.713355	0.660233	0.78613
Chchd3	119.958	108.08	111.055	118.816	138.521	121.128	143.887	152.35	1.19932	1.40923	1.2471	1.01944
Otud4	132.109	130.4	127.799	123.718	117.82	94.2756	115.016	106.845	0.870717	0.819505	0.921983	0.762211
Narf	147.193	141.521	153.387	143.816	140.022	134.495	205.505	183.938	1.39589	1.29951	0.91293	0.935229
Pja2	108.167	110.299	98.2261	111.84	136.774	121.497	109.343	118.256	1.01087	1.07208	1.39204	1.08627
Cep350	105.842	116.37	98.4009	113.839	123.197	98.5746	101.817	108.237	0.962004	0.930169	1.25174	0.866031
Myh3	87.1591	104.355	71.0304	92.308	88.8751	84.1831	103.726	90.2298	1.18986	0.864768	1.25087	0.912076
Ankrd52	130.669	139.71	151.219	124.548	118.761	106.887	127.991	114.61	0.979522	0.82047	0.785501	0.858315
Actg1	111.128	151.903	101.687	124.774	158.976	183.312	175.96	118.618	1.58287	0.781022	1.56284	1.46877
Zfhx3	102.936	103.82	135.944	106.938	124.833	127.794	167.104	131.838	1.62278	1.26961	0.91833	1.19485
Epas1	121.065	122.722	147.968	116.328	113.362	129.255	120.315	181.016	0.99381	1.47463	0.766282	1.11104
Crebbp	115.861	126.471	100.149	119.759	108.971	108.617	108.145	118.562	0.933456	0.937513	1.08801	0.907039
Zbed6	114.311	115.477	103.539	122.285	117.059	116.375	108.033	96.5197	0.94512	0.835975	1.13045	0.951708
Rc3h2	112.845	102.85	101.477	106.599	119.411	112.446	87.6056	89.6453	0.776537	0.871733	1.17656	1.05479
Skp1a	142.267	146.725	150.275	141.139	160.275	144.218	133.159	129.778	0.936028	0.884578	1.0665	1.0218
Mkl2	131.444	115.248	140.453	140.046	88.1133	87.4241	93.803	90.4803	0.71385	0.785281	0.627617	0.624523
Pfn1	119.432	95.2999	86.411	98.8313	97.1868	120.288	146.921	107.04	1.22997	1.12306	1.12456	1.21688
Rad23b	120.428	114.406	107.979	113.688	123.197	131.254	122.206	106.177	1.01475	0.928138	1.14081	1.15437
Dab2ip	111.654	120.298	103.504	109.88	123.757	121.598	184.835	214.859	1.65483	1.7854	1.19548	1.10655
Pnrc1	121.674	119.508	117.172	103.017	84.7528	98.6922	102.359	123.544	0.841391	1.03375	0.723554	0.95806
Selt	126.545	126.599	118.675	138.311	138.141	115.653	151.882	143.917	1.20006	1.13669	1.16388	0.836299
Prkar1a	129.202	142.669	145.696	122.889	133.996	111.841	132.916	119.731	1.02872	0.839334	0.919749	0.910173
Lrrc58	97.234	101.218	100.673	98.6051	116.857	111.791	103.764	97.466	1.06709	0.962969	1.1606	1.13359
Uqcrb	74.9529	88.7442	79.3849	81.0711	101.309	80.6733	98.6149	106.79	1.31527	1.20311	1.27583	0.9951
Alpk2	101.441	111.166	159.469	118.1	124.654	78.5071	90.1707	107.624	0.889007	0.968168	0.781817	0.665035
Usp25	92.2795	91.6522	88.1238	93.7408	116.947	99.0784	108.033	115.612	1.17053	1.26114	1.3267	1.05688
Slc37a4	131.168	108.87	103.12	109.503	146.923	137.333	106.46	77.1768	0.811776	0.709153	1.42436	1.25392
Mast2	100.777	91.5247	98.4009	97.0968	151.448	123.512	98.5587	105.899	0.978012	1.15688	1.53855	1.27177
D5Ertd579e	130.946	125.426	122.031	129.412	137.043	114.31	122.243	129.472	0.933591	1.03224	1.12291	0.883389
Mtdh	112.928	114.508	101.302	120.777	119.501	104.838	120.072	110.742	1.06321	0.967138	1.17947	0.868141
Xirp1	182.898	201.39	170.305	282.58	146.654	148.097	184.835	149.316	1.01058	0.741556	0.861206	0.524257
Mprip	113.675	118.972	115.25	109.767	120.867	142.085	118.312	122.208	1.04075	1.02718	1.0487	1.29416
1700025G04Rik	84.0314	75.7349	69.3176	85.5583	108.702	101.278	174.313	156.19	2.0731	2.06093	1.56736	1.18352
Rac1	105.925	101.83	103.714	97.7001	103.146	115.25	100.581	97.2433	0.949595	0.955001	0.994528	1.17945
Gnb2l1	169.281	160.194	140.383	159.088	126.827	136.107	183.712	175.339	1.0852	1.09448	0.903503	0.855636
Mef2d	121.12	130.553	130.525	120.513	130.747	118.239	116.158	118.841	0.959067	0.910357	1.0017	0.981147
Fundc2	121.951	120.604	108.503	120.136	113.295	99.9349	115.784	120.483	0.949474	0.998991	1.04412	0.831987
Smim10l1	114.062	108.182	100.603	100.83	105.274	104.032	117.17	110.38	1.02722	1.0203	1.04639	1.03173
Adipor2	115.308	106.422	122.975	109.239	97.9709	98.4235	115.728	130.446	1.00364	1.22554	0.796839	0.901086
Bnip3	88.1278	100.3	99.065	101.999	119.232	106.283	94.0277	102.476	1.06687	1.02167	1.20337	1.04196
Metap2	90.0376	100.07	80.5384	97.6247	116.364	105.191	93.2226	89.2835	1.03533	0.892318	1.44428	1.07743
Eif5	115.142	128.053	99.3796	136.124	106.865	101.446	121.158	116.308	1.0522	0.908352	1.07525	0.745435
Cox7c	135.928	124.89	123.779	126.81	154.719	114.394	158.417	147.117	1.16532	1.17783	1.24976	0.902162
Atp5d	149.629	124.66	152.862	124.058	134.982	144.671	163.565	149.316	1.09308	1.19763	0.883105	1.16603
Rnf11	118.297	99.2793	86.0614	95.0229	103.661	112.093	110.935	83.1327	0.937815	0.837526	1.20427	1.17945
Kpna6	112.651	108.488	109.167	110.86	116.23	110.279	114.398	105.788	1.0155	0.975133	1.06464	0.994766
Kif13a	115.114	104.1	107.804	109.05	107.47	131.556	117.6	118.228	1.02158	1.13558	0.996905	1.20619
Sh3pxd2a	114.976	120.247	142.201	119.721	155.526	148.063	127.823	121.151	1.11164	1.00751	1.09364	1.23654
4932438A13Rik	108.97	117.467	116.997	115.837	125.751	108.835	106.291	119.008	0.975445	1.0131	1.07476	0.939603
Fbxo31	144.37	135.017	152.897	125.641	123.735	132.899	180.435	185.33	1.24964	1.37237	0.809395	1.05772
Cdc42	127.957	125.706	115.459	129.412	116.364	106.383	116.027	122.514	0.906842	0.974629	1.00783	0.822188
Map2k2	148.771	124.252	115.774	125.943	112.757	131.841	147.333	125.464	0.990337	1.00975	0.973966	1.0468
Rpl5	137.921	145.654	126.645	147.927	119.613	121.85	157.649	159.53	1.14293	1.0952	0.944515	0.823837
Anxa11	120.179	119.023	108.014	113.877	149.499	167.174	150.122	153.101	1.24895	1.28608	1.38372	1.46762
Ssh2	91.726	103.31	82.8455	107.24	129.694	99.8509	94.6268	124.63	1.03159	1.20617	1.56482	0.931161
Idh3g	130.78	117.059	117.382	107.655	143.45	138.777	142.727	142.191	1.09128	1.21452	1.22189	1.28882
Syngr2	110.907	125.987	111.335	122.323	122.077	146.535	142.689	116.503	1.28631	0.924782	1.0964	1.19777
Slc7a2	117.937	115.426	119.339	110.709	95.0808	89.5232	127.411	109.573	1.08026	0.949332	0.796896	0.808807
Fzd7	142.848	122.951	114.725	119.91	128.417	116.795	109.605	105.899	0.76745	0.861421	1.11924	0.974045
Slc6a6	136.15	125.834	102.561	135.634	132.405	129.927	117.188	117.477	0.860833	0.933641	1.29071	0.957956
Stt3b	100.002	101.218	89.6269	103.582	109.845	120.506	111.328	111.938	1.11315	1.10581	1.22533	1.16323
Cdk16	135.984	120.222	127.135	123.04	104.109	130.565	137.802	123.294	1.01337	1.02553	0.819034	1.06111
Cenpb	159.344	132.951	153.946	126.886	127.678	142.001	160.177	133.48	1.00522	1.00398	0.829481	1.11903
Rpl7	140.357	139.608	132.308	144.646	129.448	113.101	153.38	156.664	1.09272	1.12208	0.978399	0.782064
Smarcd3	113.73	107.825	93.7867	97.6247	107.313	143.781	142.24	108.905	1.25046	1.01001	1.14407	1.47231
Mlf2	122.117	128.078	103.225	118.628	106.932	133.353	143.794	125.353	1.17737	0.978739	1.03588	1.12402
Eef2k	94.2724	99.6619	80.888	95.8147	131.173	131.103	85.284	90.9812	0.904756	0.912986	1.6209	1.36791
Zbtb18	90.7019	84.2037	88.0889	85.9731	95.7978	98.2388	107.321	89.4783	1.18303	1.06257	1.08741	1.1425
Cnot1	110.27	109.636	101.058	110.709	119.411	98.7762	111.983	112.523	1.01552	1.02631	1.18144	0.89231
Pfn2	121.01	126.446	111.335	115.913	115.042	120.859	130.332	109.1	1.07697	0.862925	1.03327	1.04263
Ptpn11	101.746	98.514	83.0902	101.584	127.656	125.729	108.538	108.432	1.0667	1.10057	1.53571	1.23745
Copa	120.013	125.528	131.294	131.071	124.43	122.538	132.242	138.239	1.10181	1.10118	0.947754	0.934947
Gpam	151.65	168.254	152.373	154.789	158.013	114.377	167.891	191.175	1.10702	1.13614	1.03699	0.739088
Lamb2	209.22	185.728	232.911	200.679	162.426	169.525	251.115	223.097	1.20015	1.2011	0.697503	0.844832
Rbm20	121.231	154.862	93.507	172.964	77.6957	108.667	130.294	161.256	1.0747	1.04126	0.831088	0.628479
Samd4	93.8019	104.202	88.6132	111.954	117.305	110.901	109.325	92.7624	1.16531	0.890319	1.32342	0.990604
Nrep	100.611	88.0045	157.302	103.13	215.993	135.704	142.633	85.8324	1.41726	0.975346	1.37288	1.31555
Pmpca	138.807	119.814	120.843	118.59	115.087	113.974	128.329	127.051	0.924566	1.06035	0.952413	0.961106
Rab2a	115.806	108.794	117.627	117.572	123.332	119.902	132.373	119.453	1.14293	1.09788	1.04846	1.0198
Rpl18a	168.589	166.137	150.835	168.402	143.025	130.179	180.267	180.209	1.06923	1.08465	0.948254	0.773161
Dlat	110.132	109.636	113.257	98.6428	123.153	102.135	130.107	137.265	1.18121	1.25178	1.08729	1.03536
Sgcg	128.151	127.262	128.847	130.242	174.994	130.414	132.466	131.866	1.03365	1.03615	1.35787	1.00132
Prdx3	104.458	88.8208	92.0739	104.487	111.279	97.7182	108.463	98.2452	1.03831	1.10599	1.20835	0.935276
Rpl13	196.848	171.162	156.428	171.192	133.033	148.567	203.483	185.915	1.03369	1.08614	0.850537	0.867917
Got1	120.567	120.171	173.906	113.99	126.648	96.3412	161.019	229.137	1.33524	1.90601	0.72841	0.84531
Bmpr1a	92.9438	106.626	99.7292	114.895	97.8589	76.643	90.0584	99.8038	0.968988	0.93608	0.981265	0.667361
Rpl28	86.6608	85.8873	79.3499	91.3276	88.0237	73.9058	100.88	87.057	1.16389	1.0136	1.10917	0.809447
E2f6	111.71	102.799	97.4221	96.5312	108.097	104.049	107.995	91.0925	0.966778	0.88623	1.10946	1.0778
Pebp1	137.672	131.446	134.44	131.561	141.523	149.592	145.61	114.054	1.05762	0.867787	1.05265	1.13694
Vapa	98.6456	97.8508	93.1575	99.2084	120.912	103.78	105.992	93.6809	1.0744	0.957429	1.29761	1.04604
Rab5b	122.227	115.834	117.522	120.928	110.539	107.089	108.295	114.276	0.886103	0.98656	0.940637	0.885652
Rbm38	105.15	113.692	98.9602	95.4	101.466	98.4907	148.681	116.141	1.41359	1.02152	1.02529	1.03236
Riok3	105.233	97.7232	107.245	103.017	103.46	107.995	92.9792	97.299	0.883666	0.995663	0.96474	1.04828
Celf2	133.631	128.155	107.839	128.658	87.3964	94.2756	105.879	106.205	0.792482	0.828857	0.81061	0.732969
Tsc2	121.508	117.645	100.953	116.856	103.236	113.856	118.405	109.823	0.974487	0.933566	1.02259	0.974355
Dvl1	147.498	131.522	140.732	122.889	117.216	136.728	135.443	127.023	0.918329	0.965819	0.833015	1.11253
Dnaja2	117.19	113.972	109.692	124.736	117.126	113.907	107.471	112.773	0.917136	0.98949	1.06771	0.913248
Ubqln4	97.234	90.9635	92.0739	89.4799	104.468	109.003	99.6634	89.8123	1.02496	0.987359	1.13446	1.21794
Tstd2	95.684	96.5498	105.357	91.0636	97.2092	94.3092	118.349	87.3353	1.23663	0.90466	0.922737	1.0356
Socs7	130.614	118.717	100.708	124.548	117.014	118.592	146.883	124.463	1.12446	1.04836	1.16175	0.952217
Pabpc1	103.489	91.091	75.3999	90.3849	59.1007	79.8337	86.6695	73.7535	0.83763	0.809877	0.784116	0.883393
Psd3	62.6637	54.8434	37.1232	54.789	102.026	95.6527	62.76	59.6151	1.00153	1.08685	2.74361	1.74448
Asb14	114.561	102.315	84.6982	104.073	117.776	107.525	80.9028	71.5548	0.706457	0.699653	1.39007	1.03314
Ube2r2	109.219	96.907	109.901	96.9837	103.863	118.944	196.088	174.865	1.79464	1.80364	0.945107	1.2262
Ndufa10	103.794	97.9783	83.23	87.0666	119.075	103.831	118.031	116.837	1.13703	1.19228	1.43016	1.19232
Ankrd17	100.334	113.539	93.0177	110.37	110.987	102.403	109.905	112.272	1.0953	0.988858	1.19298	0.927886
H3f3a	117.716	122.237	115.424	116.818	116.835	107.341	132.56	106.094	1.12599	0.868043	1.01221	0.918941
Ar	77.6654	63.5418	72.149	59.8418	53.3206	56.1053	60.0639	61.118	0.773659	0.961915	0.739395	0.937664
Samd8	116.803	107.365	119.2	115.121	109.531	95.1993	105.43	111.465	0.902718	1.03815	0.918956	0.8271
Pptc7	81.4296	96.1417	79.4548	77.7151	103.617	90.8835	108.313	131.365	1.32974	1.36599	1.30371	1.16923
Rpl8	154.5	127.39	124.163	131.75	108.993	116.728	165.344	144.056	1.07014	1.13073	0.877921	0.886066
Slc25a11	123.307	114.329	110.111	99.4724	95.5961	94.2756	147.314	130.029	1.19453	1.1372	0.868298	0.947809
Rere	104.624	109.891	108.573	104.374	101.6	98.8601	90.3954	105.175	0.864132	0.957128	0.935837	0.947219
Psmc3	116.581	121.548	101.512	119.57	113.497	110.901	100.075	94.4045	0.858539	0.776867	1.11795	0.927553
Timm23	103.24	93.6929	85.5371	99.3593	107.044	102.874	113.687	110.491	1.10109	1.1791	1.25114	1.03533
Sdhc	143.706	112.544	129.791	120.89	125.483	132.362	153.006	153.407	1.06467	1.36277	0.966828	1.09482
Pla2g16	81.2359	68.2354	73.8618	81.2219	101.063	92.6467	114.885	88.1146	1.41371	1.29091	1.36777	1.14049
Akap13	120.235	137.976	138.076	128.733	132.45	118.676	127.186	156.218	1.05777	1.13212	0.959285	0.921933
Gnpat	114.118	114.533	103.295	111.84	116.588	119.616	119.192	124.963	1.04442	1.09099	1.12857	1.06946
Smg1	99.4759	112.136	95.884	103.432	106.865	98.222	97.8472	113.859	0.983644	1.01535	1.11441	0.94968
Ccser2	100.279	105.631	87.8791	115.8	98.5982	84.0991	106.628	104.563	1.06326	0.9899	1.12184	0.726482
Cox6c	109.828	105.172	110.6	96.8329	138.835	102.857	139.506	135.317	1.26998	1.28636	1.25505	1.06215
Prkaca	117.633	113.666	113.886	113.877	114.617	127.526	123.779	106.149	1.0522	0.933929	1.00641	1.11975
Fitm1	109.966	103.718	111.3	93.4769	94.3863	93.1337	115.653	87.0291	1.05167	0.839251	0.848175	0.996333
Rpl10	145.809	144.838	117.137	154.035	121.696	109.826	158.847	152.6	1.08936	1.05356	1.03889	0.713179
Dusp13	93.4144	109.406	91.934	99.774	111.547	100.153	134.095	102.949	1.43502	0.941032	1.21311	1.0038
Shisa4	107.447	88.4381	122.206	95.3623	106.462	109.759	109.193	84.2182	1.01624	0.952337	0.871274	1.15081
Rpl15	137.506	130.859	124.758	136.237	110.607	107.005	144.299	127.134	1.04937	0.97156	0.886662	0.785587
Mycbp2	119.266	105.376	94.9053	125.34	100.928	123.495	104.325	123.127	0.874835	1.16829	1.0634	0.985297
Akr1b3	142.184	123.232	112.418	127.037	123.69	119.683	126.1	110.352	0.886964	0.895568	1.10018	0.942163
Gm6644	142.184	123.232	112.418	127.037	123.69	119.683	126.1	110.352	0.886964	0.895568	1.10018	0.942163
Msrb1	48.6308	50.2518	43.1705	54.1103	80.9218	88.7508	58.8094	55.6352	1.20887	1.10691	1.87245	1.639
Prrc2c	76.835	95.1469	87.8092	93.7785	89.1215	83.2259	87.3997	91.2595	1.13732	0.959187	1.01493	0.887592
Ndufa9	113.343	109.942	106.825	105.581	136.752	108.079	133.515	140.716	1.17782	1.27966	1.27988	1.02364
Cbfb	126.324	123.436	112.453	123.794	76.3066	78.2384	95.9	85.5262	0.75935	0.693129	0.678849	0.632303
Ndufb8	112.734	110.044	115.669	109.05	117.126	97.1976	126.569	124.574	1.12261	1.13192	1.01258	0.891411
Mllt6	110.077	119.048	119.899	107.693	93.1541	113.268	110.167	119.314	1.00082	1.00223	0.777126	1.05173
Foxn3	101.967	105.274	99.7292	95.4754	118.582	98.2724	107.602	106.623	1.05521	1.0128	1.18885	1.02926
Pdhb	108.444	89.8921	107.245	96.0033	115.468	109.708	121.345	119.091	1.11886	1.32446	1.07661	1.14261
Lrp6	87.0483	87.0096	98.0863	82.768	105.006	104.603	90.7324	99.9151	1.04227	1.14815	1.07047	1.2635
Ensa	132.524	125.298	113.292	125.113	111.055	115.351	133.796	121.29	1.00959	0.968036	0.980268	0.922032
Rpl6	133.548	134.787	105.462	134.955	112.376	102.941	140.349	138.406	1.05089	1.02683	1.0655	0.762954
Eno1b	159.427	153.204	126.855	150.491	107.067	103.999	120.858	86.2777	0.758228	0.563439	0.844132	0.69127
Mllt3	113.038	100.759	98.0863	104.035	109.666	83.3098	105.655	107.012	0.934739	1.062	1.11793	0.800978
Ube2g1	98.8947	106.014	99.3447	93.4769	103.124	92.3109	109.325	104.702	1.10536	0.987642	1.038	0.987539
Ccdc127	101.939	100.504	91.165	97.5493	110.091	87.105	104.756	105.648	1.0276	1.05114	1.20738	0.893043
Macrod1	130.78	110.784	116.193	110.37	115.065	134.73	139.094	123.628	1.06353	1.11583	0.990295	1.22051
Osbpl6	96.0161	109.024	87.4946	98.1903	92.3252	95.1153	82.9997	70.2746	0.864577	0.644907	1.05515	0.968715
Tln1	135.209	137.159	136.643	121.758	125.617	131.674	130.575	144.613	0.965757	1.0543	0.919369	1.08137
Slc12a2	122.919	102.391	94.1013	112.934	90.1521	121.782	107.284	125.103	0.8729	1.22159	0.958077	1.07828
Pcm1	100.417	103.233	85.1526	106.147	85.0664	80.9252	98.7272	93.7087	0.983189	0.907828	0.99899	0.762615
Hr	65.0994	84.8924	98.1562	78.3939	88.9871	86.4501	87.7742	101.891	1.34777	1.2	0.906682	1.10264
AI464131	115.197	107.059	121.367	106.712	127.521	97.5503	141.416	136.263	1.2274	1.27253	1.05067	0.914224
Dicer1	87.9894	80.658	76.2738	82.24	88.315	83.8976	80.1538	84.079	0.91105	1.04236	1.15766	1.02013
Sdhb	136.676	114.049	136.852	116.554	121.114	94.6283	145.273	163.538	1.06286	1.43355	0.88508	0.812046
Nampt	70.0262	69.8424	83.2999	72.323	104.177	88.1462	77.0645	92.6789	1.10037	1.32651	1.25032	1.21848
Pdzrn3	139.084	125.349	110.74	119.533	103.079	100.405	117.244	93.653	0.843091	0.74734	0.930879	0.840113
Otud7b	99.2268	98.0038	91.2349	101.999	82.4004	95.1321	99.9629	96.798	1.00741	0.987709	0.903274	0.932745
Zcchc24	102.05	99.8915	124.897	94.0425	102.765	102.555	92.8856	95.8517	0.910285	0.959599	0.822939	1.09042
Eepd1	116.581	107.391	97.8765	106.222	122.839	120.657	131.231	101.307	1.12555	0.943397	1.25478	1.13577
Szrd1	130.918	110.758	124.268	107.73	94.6552	111.656	123.217	112.328	0.941219	1.01416	0.761892	1.03641
Opa1	108.776	102.06	88.2637	104.676	117.014	95.3336	118.349	121.429	1.08793	1.1896	1.32536	0.910834
Slc16a10	70.6074	85.7087	69.5273	84.5402	106.596	90.3965	79.2177	80.6836	1.12177	0.941438	1.53239	1.06919
Zdhhc5	93.9402	85.173	80.6083	85.2189	103.236	89.9766	108.313	104.173	1.15284	1.22282	1.28036	1.05576
Btbd1	127.403	129.609	115.739	126.622	141.882	116.946	124.809	136.486	0.979649	1.05302	1.22568	0.923647
Pnpla8	75.2851	72.5973	75.7145	77.3381	110.786	102.773	86.7257	98.6349	1.15176	1.35816	1.46259	1.32845
Saraf	123.086	116.395	119.095	112.406	115.491	110.162	123.629	113.914	1.00441	0.978702	0.969762	0.980052
Rps5	138.226	134.124	124.967	138.839	119.658	100.153	152.182	145.531	1.10089	1.08499	0.957545	0.721563
Tsc22d1	52.8103	58.6952	64.3538	61.9157	109.083	113.453	50.1593	63.3445	0.949898	1.07908	1.69397	1.83104
0610010B08Rik	90.9787	98.2844	114.341	115.196	90.9138	100.942	109.1	108.515	1.19896	1.10399	0.795292	0.876371
Sympk	106.562	105.707	111.335	99.6609	91.1826	100.674	113.987	104.98	1.06961	0.99313	0.819159	1.01015
Gm14308	90.951	98.6415	114.411	115.837	91.2946	100.539	109.699	108.599	1.20591	1.10084	0.798132	0.868049
Gm14430	90.951	98.6415	114.411	115.837	91.2946	100.539	109.699	108.599	1.20591	1.10084	0.798132	0.868049
Gm14434	90.951	98.6415	114.411	115.837	91.2946	100.539	109.699	108.599	1.20591	1.10084	0.798132	0.868049
Gm4724	90.951	98.6415	114.411	115.837	91.2946	100.539	109.699	108.599	1.20591	1.10084	0.798132	0.868049
Lrrc30	87.2698	111.88	98.6805	80.0907	179.923	107.811	122.768	81.5463	1.4063	0.729112	1.82246	1.34568
Stk40	102.327	103.004	95.9889	115.687	94.0951	126.182	129.283	132.868	1.26318	1.28965	0.980291	1.09065
Ep300	95.684	98.9987	85.5021	99.9626	101.488	94.2924	96.2557	102.336	1.00597	1.03368	1.18675	0.943334
Celf1	93.7465	98.1059	85.7468	90.0832	93.3782	96.9625	86.3886	94.5715	0.921597	0.964011	1.08889	1.07628
Lynx1	78.219	87.2647	91.3398	81.9384	118.672	102.706	78.3377	56.6371	1.00152	0.649428	1.29891	1.25314
Sms	84.2252	85.173	79.0003	85.6337	99.0911	93.1001	80.5657	75.8687	0.956604	0.890888	1.25399	1.08709
Rps24	76.3092	80.7601	71.7295	85.4452	89.4799	75.3668	91.6498	84.8026	1.20077	1.04999	1.24712	0.882186
Col4a2	156.244	159.53	205.296	190.272	187.563	224.052	111.964	180.098	0.716781	1.12884	0.913664	1.17744
Eif3a	86.8546	98.616	94.7305	101.471	116.88	86.6516	84.9095	91.343	0.977631	0.926324	1.23356	0.8541
Atp5g3	150.653	130.017	167.054	136.237	153.935	148.063	184.217	176.841	1.22264	1.35986	0.921514	1.08674
Lrrc14b	98.6179	95.555	88.788	88.311	110.024	84.3006	97.5664	92.6511	0.989348	0.969642	1.23891	0.95464
Trip10	112.485	109.151	117.172	101.245	98.0829	120.137	114.604	105.982	1.01883	0.970997	0.837223	1.18642
Rb1cc1	91.1447	91.9838	100.603	93.7408	105.319	78.2048	96.8923	103.171	1.06299	1.12149	1.04683	0.834443
Rabl6	86.9653	81.7804	85.1526	90.7242	89.5472	94.7962	102.547	91.1204	1.17896	1.11407	1.05155	1.04483
Ucp3	48.4371	60.4297	86.5858	58.4089	85.4473	50.3285	53.155	117.338	1.0972	1.94016	0.986867	0.861894
Tpr	89.1519	102.952	88.7181	98.2657	95.3273	88.5996	95.1511	95.8796	1.06722	0.931366	1.07441	0.901733
Cox7a1	59.4807	56.5524	69.003	63.8388	90.6225	73.6707	80.6594	90.2576	1.35546	1.59495	1.31286	1.15377
Nr1d2	145.09	105.886	147.968	124.133	119.658	113.134	116.421	102.448	0.80254	0.96756	0.808799	0.911465
Gmpr	177.28	150.628	150.835	131.863	113.116	123.076	137.653	112.968	0.776598	0.750147	0.750097	0.933409
Lnp	115.336	104.304	93.2624	110.898	97.5228	82.3359	93.0728	91.7327	0.807141	0.879586	1.04563	0.74268
Tex2	82.0662	89.2544	83.8592	87.2174	96.4699	100.808	101.236	107.736	1.23331	1.20683	1.1502	1.15565
Eml1	118.186	100.504	93.7168	101.169	106.753	115.149	110.654	86.0272	0.936319	0.856104	1.13896	1.13805
Nmrk2	67.0092	128.716	69.5623	84.6156	191.887	169.071	62.7975	66.5451	0.93724	0.517367	2.75597	1.99693
Atf4	96.9849	97.6977	89.557	92.5342	102.183	98.1044	95.1698	87.224	0.981304	0.892904	1.14082	1.06013
Uqcrq	77.5547	71.5515	86.0964	70.7393	99.7856	70.4296	106.61	95.1281	1.37416	1.32905	1.15881	0.995629
Larp4b	81.2359	86.6015	84.1039	83.4844	100.054	87.4241	87.0065	90.6194	1.07095	1.04634	1.18943	1.04713
Srp54a	129.313	100.912	114.341	108.673	114.214	101.749	101.386	123.127	0.784201	1.21992	0.998888	0.93634
5830417I10Rik	100.085	102.493	99.5195	100.943	104.535	105.88	104.681	94.154	1.04588	0.918715	1.05035	1.04886
Rpl24	72.1851	79.8673	65.018	85.86	84.0135	76.4751	89.1784	83.1884	1.23509	1.04153	1.29171	0.890823
Atp5j	83.9484	88.7187	86.2712	92.949	106.103	94.7458	125.501	112.662	1.49439	1.26957	1.22962	1.01931
Itsn1	108.748	122.109	105.462	110.596	80.5857	89.2042	103.97	93.8479	0.9561	0.768745	0.764345	0.806751
Aldh4a1	132.358	112.646	127.449	105.845	113.631	91.6895	145.03	115.89	1.09567	1.02878	0.891664	0.866389
Kat6a	92.5563	100.886	75.6096	87.8962	78.5246	80.1528	82.4755	76.6758	0.891202	0.76026	1.0385	0.912003
Gm14431	93.8295	102.468	89.5221	95.8525	105.297	85.4761	104.475	109.545	1.11334	1.069	1.17601	0.89186
Gm8898	93.8295	102.468	89.5221	95.8525	105.297	85.4761	104.475	109.545	1.11334	1.069	1.17601	0.89186
Pten	71.1056	67.8527	72.6733	74.0575	99.3823	98.138	78.319	88.1702	1.1013	1.29899	1.36702	1.32472
Eif4ebp2	81.4573	80.7601	71.5547	76.5085	84.1703	94.9306	77.5888	73.3917	0.952566	0.908875	1.17606	1.24047
Dld	114.837	98.8711	102.805	103.809	131.195	104.335	124.883	128.609	1.0874	1.30047	1.27589	1.00506
Tcp1	114.644	115.63	103.19	102.263	108.433	94.5107	110.935	100.472	0.967676	0.869019	1.05077	0.924269
Dtna	102.327	99.8915	86.8305	109.125	93.0645	89.4393	121.438	134.398	1.18659	1.3451	1.07171	0.819765
Fkbp4	109.025	105.707	94.311	104.902	104.558	98.8601	132.148	103.951	1.2119	0.983397	1.10853	0.942457
Fxr2	120.262	106.6	106.616	114.48	94.7448	109.322	111.066	96.297	0.923593	0.903438	0.888763	0.954985
Ndufs7	122.809	103.412	127.03	106.222	119.322	110.195	139.263	126.717	1.13387	1.22515	0.939367	1.03737
Osbpl9	102.105	114.049	109.971	94.4573	93.423	78.5574	87.5308	84.747	0.857399	0.743302	0.849658	0.83185
Ubn2	90.2314	99.1772	84.3136	98.3034	96.3579	77.7178	96.3868	97.1042	1.06814	0.979118	1.14268	0.790804
Vcl	85.7198	84.1017	84.5583	85.1058	124.228	109.641	106.348	100.305	1.24036	1.19243	1.46858	1.28795
Bcl6	101.939	56.2974	82.7057	40.4601	108.769	99.7166	116.664	104.173	1.1443	1.8489	1.31476	2.46095
Ube3a	96.7911	96.5498	106.895	103.469	102.317	80.9084	88.0363	94.9611	0.909643	0.983562	0.957213	0.782166
Cox5b	72.4342	72.5463	90.1862	71.3426	97.7917	77.785	90.7324	96.631	1.25227	1.33153	1.08424	1.09018
Filip1	86.5778	92.9786	89.2424	103.846	110.674	94.1581	93.6158	97.6886	1.0812	1.0506	1.23988	0.906795
Rps6	112.568	97.8508	94.7305	105.958	96.0666	90.1614	111.028	115.779	0.986336	1.18303	1.01409	0.851056
Calr	108.61	111.702	125.946	118.741	107.47	105.258	127.018	121.206	1.16933	1.08501	0.853418	0.886549
Fxyd1	102.493	98.4375	87.3548	106.675	92.8853	85.5769	115.335	90.2576	1.12517	0.916987	1.06324	0.80241
Itm2b	109.966	109.559	117.731	110.37	114.057	131.271	107.359	106.344	0.97631	0.970682	0.968813	1.1892
Pip4k2b	88.8474	83.7701	83.265	81.4482	93.3558	108.65	93.9153	100.889	1.05698	1.20412	1.12104	1.33357
H6pd	97.5108	87.4943	116.508	85.3698	105.274	117.551	71.0544	70.8869	0.72896	0.810405	0.903664	1.37652
Hmgb1	72.2681	78.1072	75.0154	75.1887	78.5694	72.5791	73.3012	75.3121	1.01427	0.96426	1.04731	0.965339
Map1lc3b	116.36	119.865	109.901	111.954	98.643	95.8038	120.914	116.169	1.03911	0.969192	0.897653	0.855875
Gbf1	109.551	102.111	94.8004	106.26	105.319	104.167	94.6081	98.6349	0.863725	0.965994	1.11084	0.980321
Stk11	108.278	106.498	93.9964	95.0606	87.7773	104.267	103.52	87.8919	0.956104	0.825454	0.933907	1.09675
Kcnb1	129.452	109.61	94.1363	117.61	77.6733	86.2822	89.3469	70.8034	0.690435	0.646279	0.825301	0.733858
Oaz2	156.825	127.084	131.05	117.761	126.289	149.021	124.397	95.7961	0.793349	0.753997	0.963701	1.26523
Trpc4ap	110.492	110.375	117.627	112.444	107.761	113.487	100.019	99.7481	0.905302	0.903804	0.916201	1.00927
Eif3c	106.34	113.539	101.896	117.082	109.128	102.622	105.149	105.175	0.988812	0.926405	1.0709	0.876602
Lnpep	97.1233	99.0752	89.9415	95.5131	92.482	76.1057	91.8184	114.109	0.945436	1.15159	1.02821	0.797021
Zfp91Cntf	79.9627	76.0665	68.6884	80.2416	92.2356	92.2941	89.1784	91.2874	1.11511	1.19984	1.34231	1.15002
Eif3j1	82.0662	88.0045	76.868	83.3713	83.4086	87.1722	105.542	105.621	1.28572	1.19995	1.08498	1.04554
Eif3j2	82.0662	87.979	76.868	83.3713	83.4086	87.1722	105.542	105.621	1.28572	1.20029	1.08498	1.04554
Ctdnep1	118.768	118.538	103.504	122.248	98.643	128.97	134.282	121.234	1.13052	1.02272	0.953077	1.05494
Gm4980	139.969	97.4171	72.0092	102.828	42.6564	79.8337	177.383	118.98	1.26711	1.22112	0.59294	0.776596
Smpx	60.2834	58.9502	71.5547	75.8298	154.092	110.43	73.2637	74.5606	1.21496	1.26436	2.15187	1.45569
Acadm	83.4778	86.8821	95.7792	75.7544	115.065	84.3846	110.298	123.377	1.3209	1.41957	1.20115	1.11377
Atp5g2	112.512	91.193	79.7694	103.545	94.7448	95.9213	107.508	95.4621	0.955564	1.04676	1.1875	0.926447
Sbf1	97.4	90.3513	97.3872	81.1088	89.6816	104.553	92.0618	84.8861	0.945248	0.939579	0.920958	1.28869
Coa5	118.712	102.57	87.9141	106.448	91.5859	78.104	117.02	107.151	0.985754	1.04462	1.04172	0.733977
Atp5e	125.411	112.467	98.4708	115.536	126.558	96.7442	144.693	128.498	1.15363	1.14241	1.28494	0.837493
Sgcb	105.731	102.06	117.312	106.637	112.645	89.708	125.988	114.694	1.19141	1.12367	0.960253	0.841396
Dcun1d2	94.8536	84.1527	85.1176	83.0696	85.4921	83.3602	96.2932	85.5262	1.01516	1.0163	1.00439	1.00349
Kcnc4	164.354	163.612	169.117	164.933	64.3431	84.1831	195.133	150.151	1.18716	0.917778	0.380832	0.510706
Arid1b	102.354	114.151	106.65	95.136	107.089	96.9625	117.563	99.8038	1.14844	0.874426	1.00411	1.01918
Rcsd1	89.9546	84.0251	80.5035	73.4919	101.847	94.6619	89.609	90.3133	0.996163	1.07475	1.26479	1.28767
Lrig1	103.268	89.9941	108.503	87.1043	126.155	111.975	89.946	79.8208	0.871122	0.887081	1.16253	1.2852
Hnrnpa2b1	99.2822	102.799	93.6119	108.409	103.213	109.02	125.988	106.79	1.26872	1.03878	1.10246	1.00563
Nomo1	126.102	128.155	119.479	119.608	98.5534	104.083	138.139	130.084	1.09538	1.01504	0.825004	0.870306
Pdpr	103.268	95.4275	93.1225	97.7378	110.741	94.7123	95.8438	100.75	0.928179	1.05572	1.18899	0.969076
Naa15	92.8054	90.5298	76.0291	89.8193	84.6184	69.3549	93.6345	81.7412	1.00892	0.903027	1.11283	0.772414
Rad23a	108.305	105.886	85.2225	92.6473	80.1377	89.0362	99.9068	93.1521	0.922526	0.879853	0.940404	0.961065
Ipo7	87.1591	93.7949	86.9004	97.8887	104.042	88.8851	91.6686	85.1923	1.05168	0.90838	1.19703	0.908116
Atp5h	100.832	87.7494	108.678	89.5176	104.849	92.378	105.505	104.841	1.0463	1.19456	0.964799	1.03192
Ppp6r2	92.6117	93.2337	91.4446	93.3638	98.8222	95.8206	92.3052	98.941	0.996694	1.06115	1.08059	1.02629
Pnpla2	73.9842	89.2289	80.049	64.2159	93.4454	93.6207	93.7656	114.193	1.26701	1.27946	1.16714	1.45719
Fh1	112.678	110.171	109.237	104.337	133.301	120.204	137.147	131.003	1.21696	1.18891	1.22009	1.15193
Satb1	105.51	103.182	94.0314	102.074	89.4351	80.1024	100.656	94.4045	0.954037	0.915014	0.951172	0.784957
Tmem182	97.1233	94.1265	74.2463	92.6096	110.943	91.6224	102.322	109.767	1.05347	1.16599	1.49359	0.989351
Lgalsl	74.7592	75.0206	50.0219	80.8449	85.6489	83.2427	104.513	97.8278	1.39746	1.30361	1.71081	1.02962
Perm1	77.0011	87.0607	70.5061	61.8026	98.4638	92.1093	110.354	146.978	1.43259	1.68744	1.39597	1.48959
Nme2	106.285	99.5854	99.2049	104.94	104.692	104.503	143.887	130.224	1.35346	1.30735	1.05526	0.995836
Klhl40	167.841	139.328	149.471	147.059	126.491	127.442	141.379	103.533	0.842428	0.743276	0.846356	0.866692
Ddi2	118.546	123.257	121.017	119.91	109.352	97.9533	97.6038	123.795	0.823488	1.00436	0.903685	0.817044
Stag2	98.2304	101.243	99.3097	94.231	104.289	78.104	87.4933	92.2058	0.890806	0.910822	1.05009	0.829038
Six1	74.7038	88.6932	77.0428	80.0153	103.908	77.9529	82.7376	96.4919	1.1074	1.08783	1.34825	0.974257
Ppp1cc	91.1724	72.6228	80.7831	74.0952	81.6163	86.7524	104.606	110.018	1.14718	1.51421	1.0103	1.17059
Prdx1	88.7921	91.7797	86.7256	90.3095	107	101.245	95.9936	81.4907	1.08101	0.888016	1.2335	1.12095
Gstm1	95.6009	110.886	128.288	106.071	90.6225	74.46	81.221	77.0376	0.849741	0.695024	0.706627	0.702262
Vps37a	92.0858	88.9993	79.6645	94.0048	98.755	76.7438	74.4807	71.2487	0.809026	0.800777	1.23934	0.816577
Wbp1l	78.4681	85.5812	110.496	75.3773	89.3007	74.779	89.3469	104.73	1.13846	1.22349	0.808357	0.992074
Rps8	140.246	131.93	104.239	132.014	106.238	101.799	153.193	128.025	1.09225	0.970422	1.01916	0.771295
Sdhd	115.363	102.774	93.1575	97.587	108.545	99.0448	125.782	125.353	1.09024	1.21948	1.165	1.01492
Ndufb11	95.0474	81.8314	89.2075	84.5402	102.743	84.1327	107.19	103.505	1.12762	1.26454	1.15156	0.995185
Acadvl	105.621	110.911	116.298	104.789	119.523	106.635	134.638	160.56	1.27448	1.44724	1.02771	1.0176
Sec23a	132.828	113.641	111.964	122.625	100.435	87.7936	133.496	111.632	1.00502	0.982343	0.897126	0.716184
Kcnj12	90.7019	90.3768	79.0353	77.3758	104.446	93.033	97.5476	98.2452	1.07539	1.08697	1.3211	1.20209
Klhl30	82.8412	109.177	76.9379	102.3	99.7632	102.051	132.822	98.1061	1.60261	0.898693	1.29629	0.997562
Rps6ka3	85.526	95.6825	66.626	111.237	90.1521	75.0309	105.561	114.193	1.23398	1.19325	1.35258	0.674806
Impad1	89.0412	89.1524	89.557	94.0425	103.975	86.4333	96.5928	93.9592	1.08471	1.05386	1.16081	0.919174
Obsl1	168.533	162.566	148.318	150.227	112.354	119.247	185.284	126.522	1.09933	0.778418	0.757685	0.793916
Capn1	111.405	110.554	114.236	105.128	109.71	121.094	116.158	92.6789	1.04263	0.83846	0.960419	1.15172
Ubap2	94.826	101.243	93.1225	87.406	88.2253	87.4073	84.3853	80.6557	0.890012	0.796852	0.947468	1.00002
Fastk	121.646	100.835	105.252	96.4181	91.8547	109.289	133.777	109.267	1.09964	1.08353	0.872831	1.13335
Ttc3	90.2314	83.8721	89.6619	84.1631	96.9179	90.4972	75.7539	73.503	0.839729	0.876518	1.08084	1.07517
Rpl7a	114.201	113.232	100.428	117.006	94.7224	87.0547	125.894	111.243	1.10231	0.982442	0.943241	0.744235
Arrdc2	68.9467	58.8482	105.427	49.1329	46.5995	37.4651	45.7219	90.4246	0.663637	1.53566	0.442536	0.763008
Zfp652	89.8715	81.1682	83.8243	84.8796	93.6694	107.66	82.0636	84.413	0.913218	1.03993	1.11731	1.26807
Hhatl	167.841	137.185	136.363	131.863	131.733	96.6099	146.902	100.388	0.875317	0.731969	0.966072	0.732855
Mical3	83.5055	97.4171	82.6358	91.9309	89.5024	95.9381	96.8549	101.056	1.15967	1.03732	1.08299	1.04354
Cpeb1	59.9789	77.0868	40.8984	68.4768	108.904	79.8337	41.4156	22.3765	0.691018	0.291197	2.65873	1.16561
Aimp2	124.802	115.426	118.64	111.501	113.116	94.1413	117.675	87.8363	0.942943	0.76118	0.953473	0.844448
Trap1	92.6117	94.3306	73.5822	95.136	81.6611	92.7643	100.468	96.6867	1.08474	1.02495	1.10965	0.975096
Etl4	64.9057	73.7452	82.6008	70.3622	90.7346	77.4995	54.3159	76.7315	0.837094	1.04044	1.09835	1.10129
Nfia	86.2733	83.8466	91.5495	86.2748	89.1215	82.7053	79.0492	85.7211	0.916361	1.02233	0.973508	0.958675
Npc1	34.1827	33.6968	36.494	24.8869	86.1642	96.6099	29.152	37.5169	0.853256	1.11303	2.35733	3.87042
Reep5	118.768	113.156	91.5146	108.711	106.843	99.6326	91.1818	96.0466	0.767927	0.848932	1.16731	0.91657
Tmed2	94.1063	95.6825	84.3486	95.8525	100.749	97.8861	108.014	100.555	1.14763	1.05087	1.19421	1.02119
Asb10	95.7117	81.0151	70.9255	68.8539	105.566	121.094	63.7711	46.7013	0.666631	0.576973	1.48771	1.75761
Iars	95.7947	97.2641	102.91	99.0953	107.716	84.6701	86.2763	97.7443	0.900741	1.00493	1.04666	0.854577
Ptp4a1	79.7413	78.6173	70.3662	73.8313	71.3778	70.3961	78.6747	92.6511	0.986641	1.17828	1.01436	0.953535
Bckdk	102.188	94.4326	103.05	97.7001	101.69	91.9246	113.032	92.178	1.10601	0.976149	0.986814	0.940946
Reep1	129.036	113.385	110.461	120.513	95.4841	87.189	121.026	106.066	0.937973	0.935502	0.86454	0.723711
Uqcr10	90.3974	81.0917	101.372	83.4844	103.46	81.916	94.7766	94.4045	1.04839	1.16397	1.02057	0.981236
Aldh6a1	115.253	114.584	129.582	110.37	108.523	65.7276	104.887	108.042	0.910141	0.942953	0.837613	0.595888
Ece1	63.8539	66.0416	58.656	71.3803	51.2594	64.0483	56.0384	59.1141	0.877795	0.895263	0.874113	0.897427
Mtmr3	100.888	98.2844	86.411	98.8313	109.531	105.342	93.7281	101.084	0.929106	1.02846	1.26725	1.06581
Rps3	152.674	123.563	132.273	135.294	110.674	121.95	151.377	149.26	0.991511	1.2078	0.836829	0.901443
Dcaf11	120.318	109.585	120.108	104.299	100.435	95.7702	117.862	101.251	0.979609	0.924022	0.836341	0.918306
Ctdsp1	107.364	101.422	104.658	107.089	95.036	102.286	108.051	104.452	1.00639	1.02984	0.908151	0.955188
Gm15800	86.7162	90.1217	96.8978	86.9912	92.4372	86.383	90.9945	94.2653	1.04928	1.04593	0.954014	0.993016
Cpd	108.333	96.7029	76.2388	100.641	95.4393	98.0876	63.1532	77.5664	0.583339	0.802315	1.25152	0.974651
Ccdc91	86.2457	80.4539	73.4424	86.9158	89.704	94.2085	85.284	78.0674	0.988862	0.970373	1.22112	1.08381
Ppapdc3	134.461	110.58	106.441	102.753	123.757	128.147	155.159	98.9689	1.15381	0.895096	1.16254	1.2469
Rps4x	150.792	150.551	128.358	151.999	115.558	110.917	148.194	155.689	0.982784	1.03411	0.900354	0.729903
Gspt1	88.9028	87.7749	84.8729	89.1028	87.262	81.3619	86.1452	70.7477	0.969017	0.806234	1.02812	0.913221
Srebf1	75.3681	45.0481	52.2591	61.1616	76.6203	88.5157	89.5341	36.348	1.18771	0.807298	1.46527	1.44651
Abcf2	102.493	97.6977	93.1575	96.6066	93.3782	89.8087	107.228	94.1818	1.04615	0.964049	1.00237	0.929706
Acox1	93.8295	100.708	110.041	92.4211	87.0604	73.7882	102.397	108.654	1.09121	1.07883	0.791351	0.79861
Calm2	88.1832	90.2492	68.5136	86.237	103.953	118.726	107.321	74.4771	1.21678	0.825432	1.5165	1.37631
Ptprb	88.2939	94.8408	106.965	84.8419	75.6345	101.597	59.9141	104.841	0.67894	1.10533	0.707369	1.19726
Tmem170b	70.7735	74.689	73.8968	67.8358	73.8422	62.6881	72.5522	75.0059	1.0251	1.00424	0.999263	0.924227
Fto	103.655	105.554	90.8854	100.641	96.0442	85.9127	95.9	96.8258	0.925254	0.917386	1.0567	0.853798
Tmcc2	108.084	95.504	103.12	90.6111	101.063	120.422	86.4261	69.217	0.799806	0.725043	0.980069	1.32864
Trio	90.4528	88.1065	87.2499	88.311	94.7896	81.9496	94.0277	96.4362	1.03948	1.09443	1.08632	0.928048
Sumf2	98.9777	79.0765	77.9517	78.8464	81.4819	84.1831	90.2643	65.6267	0.912055	0.830129	1.04523	1.0676
Eps15	79.7689	77.0613	66.5211	86.1616	90.2865	91.3033	77.9445	82.2978	0.977157	1.06786	1.35672	1.05961
Lmo7	82.5368	85.4026	78.1264	81.1465	86.3883	88.7172	91.2192	94.321	1.10507	1.10431	1.10561	1.09318
Tom1l2	90.2867	106.626	102.106	88.7257	100.615	112.865	96.5366	106.483	1.06915	0.998666	0.985405	1.27176
Chd2	92.4179	108.029	77.9866	95.2491	76.5307	73.1165	95.6379	99.0802	1.0348	0.917242	0.981355	0.767878
Rps17	81.5957	85.8873	55.5449	89.0651	67.1212	58.557	84.9657	91.0647	1.04125	1.06021	1.20804	0.657847
Dopey2	119.903	124.813	88.5783	101.659	77.9421	88.3981	88.5792	80.3496	0.738978	0.644043	0.880059	0.86968
Gpx4	117.605	111.039	103.574	123.19	112.018	106.652	129.845	119.898	1.10399	1.07972	1.08144	0.865859
Hspd1	93.3036	93.4123	92.4933	97.851	93.3558	98.1044	113.856	110.825	1.22003	1.18621	1.00931	1.00259
Mapk12	106.949	102.187	105.672	102.036	94.5432	106.064	109.362	89.9515	1.02254	0.880378	0.894787	1.03944
Leng8	100.804	98.9987	103.365	94.9098	83.5654	75.8034	79.4985	89.6731	0.78885	0.905897	0.808638	0.798901
Rc3h1	58.5673	76.9083	66.591	78.771	91.6979	72.3273	92.0805	128.331	1.57124	1.66776	1.37647	0.918301
Setd8	46.1675	44.0533	42.4365	48.4541	73.775	71.9242	104.943	86.3055	2.27035	1.95695	1.73675	1.48338
Fam160a1	96.0992	88.081	76.0291	88.9143	102.967	77.5834	110.354	108.793	1.14818	1.23488	1.35384	0.872708
Wdfy3	92.5563	97.3916	98.0863	89.5176	101.488	98.6586	86.3512	90.6472	0.933031	0.930821	1.03465	1.102
Uso1	87.2974	90.4788	90.8854	89.8947	92.1684	86.2486	96.5179	89.8958	1.1055	0.993563	1.0141	0.959486
Eef1a1	97.3447	115.885	135.944	111.049	126.311	147.056	96.1434	128.498	0.987672	1.10874	0.929199	1.32396
Sos2	70.2199	74.1788	73.2676	69.7212	78.4126	71.4036	83.3368	77.7612	1.18653	1.04823	1.07013	1.0241
Ankrd11	94.4938	104.024	94.9752	82.0892	90.5777	91.2697	89.0661	93.7644	0.94262	0.901469	0.953747	1.1117
Eif2s2	72.5449	83.0558	67.7445	80.9957	91.0482	75.7866	81.2959	75.1729	1.12046	0.905203	1.34349	0.935766
Clec16a	73.1815	69.9699	75.8893	67.3833	113.945	108.079	81.6517	74.3658	1.11558	1.06274	1.5008	1.60306
Ndufb4	60.7263	63.4653	55.3352	61.6518	85.7161	61.0424	73.7131	71.3322	1.21351	1.12376	1.54804	0.990132
Arhgap20	80.1288	90.8614	44.4989	108.899	80.0032	93.4528	85.6959	90.0349	1.06939	0.990914	1.79608	0.858288
Samm50	111.571	99.5088	109.027	104.563	106.507	110.447	115.541	103.645	1.03554	1.04152	0.976901	1.05622
Tm9sf3	78.8556	82.0355	74.7008	84.314	90.7794	81.6305	70.0246	70.8869	0.888153	0.864266	1.21495	0.968211
Kdm7a	83.6162	78.0306	78.3362	79.2612	97.0076	78.3055	90.0397	89.2557	1.07673	1.14367	1.23805	0.987959
Pkdcc	105.814	104.151	68.4087	93.1752	111.167	142.639	113.537	86.389	1.07292	0.82962	1.62412	1.5303
Col4a3bp	63.9923	68.618	64.7733	65.9127	71.4451	74.2249	63.3779	56.1918	0.990414	0.819172	1.10284	1.12592
Ppp6r3	82.4814	92.5705	90.7106	82.6548	103.012	76.8781	85.6584	89.1722	1.03847	0.963329	1.13546	0.930195
Sppl2a	80.4886	84.6629	71.345	87.9716	89.9728	87.8943	87.0814	98.1896	1.08181	1.15958	1.26073	0.999123
Hspa5	114.782	118.13	113.642	139.857	125.191	106.064	112.788	104.285	0.982645	0.882895	1.10154	0.758549
Col1a1	184.891	222.588	193.656	258.296	127.252	253.909	244.056	267.099	1.31983	1.19988	0.657283	0.983023
Atf7	73.0431	79.4081	76.5185	82.0892	79.8912	72.9822	71.2978	77.0376	0.976138	0.970186	1.04402	0.889194
Styx	78.4681	66.2712	83.1251	74.7363	102.407	86.0303	104.419	80.4887	1.3303	1.21421	1.23168	1.15092
Pitpnc1	70.303	65.4039	71.38	76.2068	102.676	72.1089	82.4006	92.8459	1.17183	1.41894	1.43782	0.946297
Abra	133.852	169.912	133.601	191.026	82.49	100.691	109.268	141.523	0.816472	0.833017	0.61772	0.527351
D10Jhu81e	113.37	96.7029	104.588	104.337	91.6755	87.0715	111.01	96.5754	0.979194	0.998682	0.876657	0.834683
Adsl	90.7296	89.8666	70.9255	88.688	77.6509	86.4837	103.764	90.1184	1.1435	1.0028	1.09469	0.975173
Ube2l3	90.0653	81.9334	85.8167	85.1058	96.9403	86.8867	91.0694	79.7929	1.01114	0.973907	1.12947	1.0209
Ube2v1	82.4261	79.4081	91.8292	72.4361	84.5736	93.4528	85.8457	84.6635	1.04144	1.0661	0.921074	1.28974
Ptrf	109.717	119.865	121.891	117.761	90.9586	124.402	112.582	131.727	1.02609	1.09888	0.746435	1.05635
Ndufs3	114.976	92.6215	98.9951	90.0078	98.7774	91.1354	110.841	113.135	0.96407	1.22124	0.997803	1.01251
Rpl14	98.009	90.9635	83.3698	93.6277	79.6672	82.5206	100.225	99.275	1.02259	1.09127	0.955641	0.881496
Ppp1r27	76.8074	81.959	37.4028	88.5372	53.343	72.0754	101.236	70.7755	1.31764	0.863715	1.42504	0.814278
Usp7	74.9806	80.556	71.2401	74.2461	75.0296	78.7422	71.9531	77.5108	0.959677	0.962244	1.05312	1.06048
Nf2	84.0314	77.6225	89.592	83.145	77.3148	87.8943	88.261	82.9657	1.05027	1.06875	0.863118	1.05705
Sspn	93.0269	88.8208	99.9739	78.8464	102.653	95.9046	88.2048	65.8215	0.94822	0.741351	1.02677	1.21607
Irf2bp2	76.3092	98.8456	70.9605	89.3291	105.543	84.4853	81.7827	89.9515	1.07164	0.910111	1.48667	0.945837
Dmxl1	94.992	96.2692	77.0778	93.8163	98.307	78.1376	77.57	90.2298	0.816788	0.93733	1.27507	0.833057
Arcn1	77.3886	82.9538	65.4724	82.0138	92.258	67.9947	72.0093	87.9754	0.930579	1.06046	1.40849	0.829272
Mcl1	106.174	109.355	102.456	103.997	108.053	102.202	108.014	108.654	1.01731	0.993596	1.05457	0.982753
Apc	63.6602	68.4394	65.7171	67.3833	70.6833	71.4036	64.9132	69.05	1.01965	1.00891	1.07546	1.05958
Rbfox2	108.195	97.6977	93.6818	98.3412	83.1173	82.084	93.8217	90.1184	0.86728	0.9225	0.88735	0.834854
Gm13363	73.9842	74.3064	67.7795	69.5326	65.4185	64.804	73.3573	86.5003	0.991539	1.16388	0.965218	0.932092
Oat	134.185	134.277	142.131	138.273	111.435	103.461	167.497	159.391	1.24808	1.18689	0.784187	0.74842
Ppp1r2	79.7136	71.4239	77.9517	68.5899	78.5022	70.9502	86.9691	82.0195	1.09091	1.14814	1.00705	1.03436
Pcx	70.8288	66.5518	51.2104	58.522	66.9643	88.9691	265.382	284.549	3.74293	4.27069	1.30703	1.51938
Sorbs2	40.355	39.6403	43.4152	45.0982	86.9932	90.8667	36.791	39.6321	0.911902	0.999794	2.00144	2.01262
Oxsr1	89.7331	91.9583	98.1212	84.0123	83.9687	85.1403	91.4252	93.6252	1.01884	1.01811	0.855911	1.01341
Ppp2r5a	97.0402	94.2796	96.3385	88.7257	84.7304	76.8446	93.2788	94.1262	0.961278	0.998375	0.879632	0.866242
Rnaset2b	69.4172	75.0206	69.3525	77.9414	95.7306	86.9203	80.3036	75.0894	1.1566	1.00092	1.3798	1.11505
Clec2d	80.9868	76.7552	67.6397	79.6382	103.796	61.8149	56.8248	64.3465	0.702023	0.838544	1.53375	0.776476
Dennd4c	83.8653	87.4433	78.7207	85.0304	83.0277	68.2801	65.1004	73.4195	0.776516	0.839808	1.05464	0.80324
Ncl	76.6966	87.2647	85.607	87.8208	84.9096	81.0932	74.7241	72.9464	0.974315	0.836109	0.991863	0.923481
Clasp1	79.4645	89.8156	83.9291	84.1631	82.6244	82.3694	80.2474	77.3716	1.00984	0.861604	0.984473	0.978713
Dym	67.9503	65.4804	60.6835	67.1193	72.6997	73.3516	62.0298	64.3743	0.912998	0.983133	1.19769	1.09272
Tceb3	92.4456	90.1982	79.9092	82.1646	88.651	74.46	79.4236	79.9599	0.859291	0.886617	1.10926	0.906343
Hnrnpk	98.0366	90.0707	90.361	97.4739	103.393	95.6862	96.1621	88.4486	0.980899	0.982011	1.14406	0.981679
Osbp	96.2099	99.7894	93.7517	91.2521	96.2906	84.6869	91.5001	86.1664	0.951097	0.863619	1.02705	0.928132
Zfand3	98.4241	82.9028	106.266	90.7997	94.5208	107.912	100.974	84.9418	1.02588	1.02457	0.889577	1.18825
Hcfc1	110.298	100.325	102.665	99.6609	82.4004	78.7757	95.9936	90.3689	0.870428	0.90086	0.802803	0.790648
Ttc7b	100.057	85.3006	77.6021	80.0153	77.2028	85.409	88.9912	92.4006	0.889514	1.08314	0.994861	1.06732
Prdm2	66.2066	75.7859	62.9206	75.0379	66.1354	70.5976	71.5973	84.58	1.0813	1.11589	1.05101	0.940904
Sec24a	71.4654	77.4439	67.1853	78.2431	75.5225	62.2179	65.8493	89.4505	0.921525	1.15484	1.12391	0.795449
Kif16b	64.878	71.5004	65.2277	60.2566	73.663	64.0819	69.8748	65.4597	1.0769	0.915633	1.12912	1.06338
Kcnj2	46.8594	64.205	84.5583	72.2476	74.3351	57.7006	70.5489	103.032	1.50447	1.6038	0.879241	0.798929
Aff1	88.4876	93.4123	72.9879	80.2416	94.6552	78.3727	77.9632	69.9406	0.881198	0.748999	1.29645	0.976739
Kmt2a	73.8181	92.2134	96.6181	75.1887	80.3841	71.5716	67.16	80.5444	0.909925	0.873594	0.832151	0.951956
Gm4814	89.8992	92.494	75.7145	93.7408	68.2413	79.1452	91.7247	93.82	1.02028	1.01432	0.901429	0.844464
Tmcc1	87.3251	74.7145	75.7844	86.7649	115.446	91.001	86.2014	80.6557	0.987147	1.07941	1.52265	1.04877
Atp11a	66.4833	66.5008	63.6197	67.7227	88.1357	91.4544	74.3309	71.4992	1.11786	1.07505	1.38475	1.34991
Map3k15	62.1655	62.5214	60.264	59.5401	86.7243	73.0326	83.6551	84.5521	1.34513	1.35181	1.43835	1.22623
Jmy	73.8181	75.7604	76.2738	74.1706	77.4268	74.1073	78.7309	84.0233	1.06646	1.10892	1.0151	0.999147
G3bp1	106.257	100.223	91.4097	109.465	91.4067	84.5189	98.8395	100.889	0.930258	1.00664	0.999967	0.772318
Ice1	73.7627	98.1824	76.4835	93.6654	91.4067	81.0596	88.0176	72.5011	1.19299	0.738699	1.19486	0.86556
Gpr157	80.793	85.4536	60.5786	70.2868	88.4942	80.2703	72.8705	60.5892	0.902062	0.70937	1.46006	1.14184
Rpl41	95.4349	81.8824	77.1127	84.05	67.7709	65.7108	92.5486	89.8401	0.969788	1.09707	0.879011	0.782066
Cyhr1	96.3759	88.7187	80.2238	79.7514	88.4494	107.727	95.1511	82.1865	0.987304	0.926454	1.10241	1.35034
P4hb	109.966	122.364	94.5557	109.955	89.4799	99.9349	121.307	112.022	1.10304	0.915546	0.946376	0.908953
Cd36	52.921	70.6077	80.2588	60.068	63.895	76.1057	61.8613	127.969	1.16862	1.81125	0.796367	1.26655
Mpc1	83.5055	77.2399	82.1114	76.8856	110.27	95.4176	79.7232	82.1586	0.95476	1.0636	1.34252	1.24072
Nup153	67.8673	83.5915	66.626	77.6774	68.0173	64.2666	65.8493	67.3244	0.97031	0.805631	1.02085	0.827575
Pcnt	98.2027	100.147	105.497	94.2687	82.4228	84.0151	106.142	103.144	1.08076	1.0299	0.781489	0.891345
Murc	109.08	113.232	85.642	117.61	92.6837	92.0254	113.406	116.224	1.03962	1.0264	1.08213	0.782649
Col1a2	156.466	187.539	158.385	230.28	175.129	281.786	182.027	231.753	1.16326	1.23563	1.10565	1.22357
Egln2	122.2	99.2793	96.9677	87.8585	93.6918	109.658	95.02	82.5204	0.777761	0.831365	0.966252	1.24784
Mapk1	76.5029	78.8469	86.8305	83.8615	94.7672	77.3987	83.187	84.3851	1.08726	1.07015	1.0913	0.923027
Ralgapb	71.9083	81.2702	65.4025	73.0771	74.2903	72.9822	78.3377	71.36	1.08929	0.878208	1.13569	0.998702
Ankrd28	80.3225	74.74	85.5721	78.6578	96.6491	81.3787	81.4832	87.391	1.01443	1.16904	1.1293	1.03455
Pde7a	69.4172	58.4911	45.5475	67.2702	44.5607	64.1491	61.0749	62.3426	0.879996	1.06574	0.978382	0.953673
Cib2	102.659	89.637	83.1251	86.3502	87.374	99.3303	112.208	74.7276	1.09293	0.833854	1.05105	1.15015
Hnrnpu	86.5225	97.6977	101.862	92.2702	89.7488	91.6391	96.3494	94.0705	1.11345	0.962911	0.881203	0.993168
Ddx1	82.9243	83.2599	81.2026	87.5191	75.881	73.318	83.2806	78.7354	1.00429	0.945723	0.934546	0.837923
Nufip2	82.6752	86.7546	87.6345	82.2778	98.1501	65.8955	82.1198	70.3581	0.99329	0.811219	1.11986	0.801133
Mon2	89.6778	89.586	82.6008	85.86	84.3943	67.6756	83.524	85.1366	0.931455	0.950389	1.02169	0.788455
Tsc1	94.8536	84.3057	90.7106	84.0877	89.1215	87.8775	79.8543	82.7153	0.842035	0.981157	0.982501	1.04502
Etf1	78.9109	75.3012	73.9317	77.9037	81.6835	77.7178	82.2883	91.8997	1.04275	1.22013	1.10471	0.997617
Psmd3	89.1242	92.2644	92.7031	83.409	86.8363	86.3158	84.5538	80.1548	0.948776	0.868893	0.936783	1.03481
Arhgef17	128.234	106.728	115.25	105.656	107.941	114.528	117.095	81.2124	0.913202	0.761154	0.936635	1.08389
Bcl2l13	87.8233	80.4029	80.3636	86.0862	87.3964	80.5222	101.461	104.758	1.15511	1.30253	1.0874	0.935442
Atp1a1	82.8689	75.3267	76.1689	96.5312	76.2618	75.4843	85.415	88.3929	1.03069	1.17323	1.00122	0.782194
Rps14	111.018	115.069	104.308	120.777	121.136	118.071	113.762	113.803	1.0247	0.989008	1.16117	0.977615
Kat2b	88.5153	89.6625	90.6057	89.5553	78.4126	74.0065	79.1802	83.3276	0.894656	0.929425	0.865575	0.826572
Psmd8	71.7422	65.2253	71.5198	73.6804	127.163	126.955	72.1216	64.3743	1.00528	0.986972	1.77692	1.72207
Ccdc47	73.9288	76.2961	80.1189	73.5296	81.2802	70.2281	78.5062	69.7736	1.06183	0.914623	1.01448	0.955161
Ppp1ca	107.392	103.82	95.3597	94.6835	80.7874	103.277	108.875	106.122	1.0138	1.02215	0.847345	1.09066
Sar1a	95.7947	84.0507	90.2561	79.6759	86.6347	86.6181	79.4798	92.1223	0.829867	1.09592	0.95992	1.08702
Srp54c	106.589	81.959	92.6331	85.1435	92.7509	83.8976	80.9215	106.066	0.759416	1.29378	1.00127	0.985384
Limd1	91.7813	95.3509	83.1251	83.4844	97.5676	106.4	95.5068	83.578	1.04055	0.87666	1.17354	1.27416
Setd3	81.3466	70.4546	72.7083	76.0183	71.4002	74.46	87.0252	70.2746	1.06972	0.997448	0.982035	0.979527
Serpine2	78.3297	67.5211	84.5583	69.3064	93.759	94.5779	94.1026	85.0809	1.20111	1.25968	1.10868	1.36411
Lpp	107.724	102.366	96.5832	128.243	78.4798	72.3273	102.584	99.6925	0.952331	0.97391	0.812756	0.564325
Smim13	69.4449	63.9244	64.6335	68.326	86.1866	78.9941	89.815	66.4617	1.2929	1.03963	1.33295	1.15591
Kpnb1	96.2929	93.2592	93.0177	96.7197	83.7894	78.2552	95.4132	94.2375	0.990874	1.01048	0.900897	0.809289
Rreb1	59.2039	78.2092	60.7534	68.2129	69.72	66.6848	61.2996	54.9672	1.03534	0.703203	1.14735	0.977632
Tecpr2	90.6188	87.5708	103.644	73.3411	70.7954	69.2877	107.845	82.0195	1.18989	0.936679	0.683367	0.944808
OTTMUSG00000016609	57.5709	72.1127	86.2362	83.7861	68.3758	71.7563	75.2671	84.4408	1.30685	1.17072	0.793129	0.856594
Kcnma1	80.3779	77.648	73.6171	81.7499	76.7995	62.1003	80.4534	72.9464	1.00094	0.939528	1.04317	0.759932
Rps15	110.409	102.034	96.3385	117.157	92.8629	94.0573	128.329	111.577	1.16216	1.09343	0.963961	0.802998
Tmem30a	78.3573	75.9644	73.0578	72.2853	79.3759	72.1089	69.7625	69.6901	0.890452	0.917513	1.08636	0.997564
Fbxo3	78.0806	77.3164	93.542	80.8826	95.5961	81.4122	85.2091	80.0713	1.09118	1.03559	1.02194	1.00654
Chd7	53.8897	59.588	45.0232	54.9398	64.612	62.1003	58.0605	71.7218	1.07725	1.20329	1.43412	1.1301
Pcmtd1	62.6914	57.2157	54.3215	61.2747	63.8502	52.6627	62.1422	72.2506	0.991253	1.26232	1.17509	0.859682
Kdm2a	80.2672	80.0458	65.1229	76.5085	75.8138	65.9459	78.7496	73.4474	0.981117	0.917669	1.16391	0.862123
Itm2a	159.344	128.41	134.44	119.118	100.951	82.7893	161.468	119.759	1.01332	0.932682	0.75108	0.695275
Ap2a2	95.1581	85.1985	84.034	87.406	79.0399	97.1304	89.7775	90.4524	0.943516	1.06159	0.940641	1.11113
Fech	80.4055	77.6225	68.8631	82.3909	77.1132	75.0813	76.9147	76.9263	0.956639	0.991043	1.11963	0.911389
Gm12338	75.5342	72.9544	70.6459	72.2853	89.704	58.1708	94.8328	83.1606	1.25516	1.13971	1.26939	0.805009
Actn2	29.6435	60.2767	255.423	23.718	187.025	137.35	142.745	409.429	4.80257	6.78291	0.732323	5.77082
Pik3ca	79.0493	84.2547	70.541	86.7272	78.0989	64.9384	84.8721	105.426	1.07357	1.25098	1.10699	0.749055
St3gal2	87.2421	98.2079	90.2212	94.7212	54.8888	56.5251	85.5648	97.1876	0.980797	0.989622	0.608814	0.597177
Mapt	75.9493	74.3064	70.5061	85.2566	76.4187	90.1446	84.2916	68.6603	1.1097	0.924119	1.08374	1.05726
Synrg	80.4886	78.5408	77.1826	77.9791	76.7771	67.9611	74.3497	77.2603	0.923824	0.983717	0.994753	0.871694
Ulk1	99.6697	112.212	123.01	98.8691	95.5961	93.0162	91.4813	89.701	0.917928	0.799566	0.777323	0.940861
Ralgapa1	69.3896	71.6535	75.2601	74.2084	87.2844	76.0217	84.7972	82.1586	1.22173	1.14641	1.15956	1.0244
Sparcl1	123.501	89.6115	88.5783	101.886	71.3554	73.1837	80.5845	79.459	0.652783	0.886831	0.805783	0.718569
Nploc4	82.343	82.5201	75.7494	69.0047	79.6672	82.6885	69.3318	76.314	0.84218	0.924884	1.05165	1.19802
Sel1l3	102.797	99.3048	105.637	117.044	79.9808	73.1837	134.713	123.099	1.31017	1.23937	0.75736	0.625586
Chtop	83.4225	79.3316	74.1415	75.0379	80.0256	80.3879	72.1965	72.0558	0.865593	0.908402	1.07926	1.0712
Usmg5	67.1199	70.9138	60.229	69.0801	82.9157	61.5126	83.9359	80.6557	1.25016	1.13718	1.37605	0.890611
Gcn1l1	109.329	110.554	94.0663	99.9249	86.097	96.5427	97.6038	91.3709	0.892848	0.826638	0.91537	0.966187
Picalm	76.9734	79.7142	79.8393	72.2476	82.7813	74.8126	75.6041	97.0485	0.982233	1.21718	1.0368	1.03545
Dnajb6	80.2118	81.4743	79.3149	76.2823	66.2698	69.4389	78.8058	63.7063	0.982493	0.782187	0.835735	0.910406
Brd2	89.1519	82.112	75.3649	87.4437	72.7669	84.5861	90.2831	82.0751	1.01267	0.999552	0.965573	0.967358
Abcb7	68.7253	65.3274	69.8769	63.3109	78.1661	57.4991	73.0952	76.0635	1.06349	1.16409	1.11846	0.908347
Nbr1	96.2375	92.647	93.7867	101.056	90.6225	76.9957	86.4823	81.101	0.898738	0.875511	0.966298	0.762146
Ubl3	84.668	80.1734	84.6632	76.0183	94.6776	87.6256	105.748	106.845	1.24868	1.33226	1.11815	1.15249
Mrpl42	52.229	53.5679	44.429	55.9956	67.4572	53.855	70.811	63.6228	1.3551	1.18735	1.51715	0.96184
Uba52	71.8253	76.1685	58.8657	75.9052	83.4758	61.882	78.1317	82.4369	1.08768	1.08219	1.41736	0.815497
Hipk1	67.3691	71.0923	73.757	73.0394	80.1825	77.4995	62.76	77.0098	0.931687	1.08312	1.087	1.06098
Maz	90.4528	70.276	91.0252	74.5477	79.0623	104.419	96.1996	73.336	1.06346	1.04348	0.86872	1.40016
Casz1	83.2011	101.422	86.5159	72.323	98.1501	90.0942	93.6158	87.4188	1.12503	0.862067	1.13432	1.24538
Mga	74.1502	77.9031	63.6547	78.8087	81.9299	63.7293	74.4245	84.1625	1.00369	1.08025	1.28665	0.8089
Clasp2	88.4046	88.3871	94.0314	81.6744	91.2498	75.1317	82.9436	80.9062	0.938297	0.915458	0.97045	0.91999
Flii	95.6009	97.3151	87.5296	92.044	87.1948	94.4436	95.7315	83.8007	1.00136	0.86127	0.996179	1.02604
Ppp1r14c	96.7634	92.5705	97.3172	86.7649	92.258	67.0207	108.763	79.7651	1.12388	0.861818	0.948066	0.772702
Map2k7	68.836	67.1385	75.0853	69.4572	85.3577	86.9371	80.0228	73.503	1.16228	1.09466	1.13663	1.2513
Dcn	91.3385	135.246	157.127	160.257	172.44	171.372	57.4239	125.437	0.6291	0.927522	1.0974	1.06932
Arl8b	73.8735	73.5411	64.8782	81.1088	74.4247	72.4448	81.5393	79.1807	1.10363	1.07658	1.14692	0.893312
Glud1	91.3938	81.0151	90.3261	73.3034	78.7262	72.3273	80.3036	96.3805	0.878787	1.18943	0.87172	0.986702
Ccdc88c	100.888	99.6109	69.9468	85.7091	75.1865	76.6598	90.0209	64.3465	0.892397	0.646333	1.0748	0.894541
Dyrk2	74.8699	102.417	63.2352	90.1963	85.8506	70.2953	79.2738	77.9282	1.05874	0.761126	1.35707	0.779603
Pxn	94.5768	100.045	83.3349	88.9143	80.0928	84.3342	91.8184	72.6403	0.970864	0.726353	0.961143	0.948547
Hspa4	82.0662	88.1065	81.5172	88.4241	85.5145	81.916	85.5461	78.8467	1.04235	0.895021	1.04898	0.926483
Surf4	106.645	98.4375	106.406	105.279	89.4575	95.2832	98.7085	94.2097	0.925653	0.957095	0.84087	0.905142
Kidins220	72.2681	73.7197	65.0529	72.4738	73.9543	60.3203	74.3122	72.0558	1.02825	0.97746	1.13662	0.832536
Akt1s1	100.804	87.4178	84.9778	76.5085	73.7078	92.7307	104.962	78.2066	1.0412	0.89475	0.867533	1.21175
Slc25a51	74.1226	69.1792	66.4861	68.967	69.8544	66.7184	87.5495	76.2862	1.1809	1.10259	1.05059	0.967443
Dusp27	86.1626	94.2796	73.0578	100.943	82.7365	82.5877	109.306	79.6538	1.26829	0.845032	1.1323	0.818342
2310065F04Rik	54.1111	33.8753	54.9507	35.068	61.7443	33.6363	93.6345	50.4307	1.72906	1.48728	1.12341	0.95929
St3gal6	80.1841	62.598	56.1042	76.7725	86.5899	59.7325	76.4466	68.6325	0.953447	1.09625	1.54241	0.778335
Sept11	88.1001	101.422	100.288	95.5508	72.0948	58.1204	78.8994	87.0013	0.895683	0.857955	0.719154	0.608677
Pcbp1	97.2893	93.9735	90.8854	85.2189	77.046	92.5628	90.1145	74.5885	0.926329	0.793937	0.847894	1.08607
Akr1a1	90.1206	77.699	76.099	76.7725	87.7997	83.3938	75.7164	69.4396	0.840345	0.893837	1.15355	1.08613
Nptn	71.2994	63.2867	70.7508	67.7604	64.1639	56.29	64.3889	57.9452	0.903214	0.915732	0.907032	0.830971
Pkd1	101.856	94.6367	94.7655	89.9324	84.7976	90.9674	97.2668	98.5792	0.954986	1.04162	0.894926	1.0115
Atp6ap1	78.5234	76.6022	88.4734	76.5839	71.6243	69.993	83.5802	73.0299	1.06432	0.953427	0.809772	0.914051
Rab1	75.6172	72.9799	75.6446	70.8901	73.0581	71.538	69.594	66.5451	0.920451	0.911949	0.965853	1.00913
Art3	72.7663	81.2957	78.0565	75.7167	97.3436	93.6039	94.7579	109.712	1.30181	1.34911	1.24677	1.23593
Mettl21c	29.8926	26.7074	11.92	30.3545	85.6937	94.0741	34.6566	33.9266	1.15884	1.2693	7.1376	3.09229
Rpl35	80.2672	69.5108	65.1229	82.5794	67.6813	57.7342	80.8653	83.6337	1.00744	1.20288	1.03923	0.699499
Set	62.7468	68.1843	77.9866	67.685	72.0948	72.5288	76.3156	68.0202	1.2159	0.997597	0.924547	1.07146
Ndufa12	50.3192	62.2408	55.8945	53.6955	71.109	58.1708	63.64	66.3225	1.2642	1.06547	1.27171	1.08319
Lrp1	114.478	146.598	169.816	156.034	141.658	200.441	111.908	183.632	0.977576	1.25246	0.834283	1.28442
Snx13	74.0949	73.8727	67.1503	66.5537	71.6243	58.238	72.2152	72.9464	0.974666	0.987477	1.06653	0.875239
Sbno1	75.5618	77.7756	73.722	73.3411	79.824	76.7942	68.3208	70.9147	0.904297	0.9119	1.08266	1.04702
Nipbl	66.7048	77.0358	70.6459	71.5688	78.4126	67.9275	67.7029	71.1373	1.01494	0.923532	1.10978	0.949192
Abcc5	96.0161	86.2444	83.0203	90.1586	78.323	68.5824	92.9605	75.0338	0.968209	0.870164	0.943488	0.760951
Mpp6	77.2225	67.6232	69.4923	70.8147	76.5531	74.8294	88.8975	79.8486	1.15099	1.18052	1.10146	1.05661
Tmed10	86.1073	87.1372	80.7132	80.7695	85.6265	71.538	76.7088	87.1961	0.890978	1.00068	1.0608	0.885847
Brwd1	80.2395	88.6677	91.4446	82.8811	91.0482	81.1603	82.6253	80.0991	1.0297	0.903472	0.995669	0.979264
Cpeb3	84.3082	82.1885	71.7994	76.2446	79.6224	69.5732	75.8101	70.1076	0.899321	0.853188	1.1088	0.912615
Slc41a3	95.0197	96.2182	87.984	103.733	113.833	115.3	122.15	96.9928	1.28522	1.00804	1.29345	1.1114
Thrap3	82.6752	94.3306	83.8942	96.4935	73.2149	73.4188	71.6161	70.3859	0.866396	0.746431	0.872857	0.761115
Polr2a	97.8982	95.2999	85.6769	91.5161	86.2314	76.1393	81.9887	87.4466	0.837655	0.91768	1.00646	0.83216
Map2k4	70.1369	65.4039	56.314	64.8192	79.8912	74.1913	79.9853	75.6182	1.14022	1.15593	1.41793	1.14437
Rabgef1	59.2039	69.3577	55.7197	67.421	82.1764	72.6127	79.6109	84.4686	1.34411	1.21756	1.47397	1.07689
Grina	74.9529	78.8214	75.8543	79.9022	95.1481	92.3612	76.5964	68.6882	1.0219	0.871604	1.25402	1.15573
Stradb	79.7413	72.2147	69.5972	74.0575	89.0319	74.1241	82.307	78.8188	1.03214	1.09133	1.27884	1.0009
Golph3	62.387	59.8175	55.9994	66.4783	81.8179	71.9746	66.9353	59.309	1.07279	0.991512	1.46023	1.08255
Ubr1	60.2557	69.0261	64.7733	74.6986	64.7016	60.1524	62.0673	67.8254	1.03001	0.98263	0.998895	0.805528
Apoo	66.5664	66.5008	50.2316	65.4225	71.5571	60.908	68.845	65.2371	1.03418	0.981026	1.4237	0.931101
Rpl23a	71.8529	78.4133	62.9556	89.3668	82.1988	65.0055	85.284	82.2143	1.18666	1.04841	1.30518	0.727706
Ftl1	87.6573	79.9693	85.9216	84.5402	102.564	125.796	85.4338	67.4636	0.974663	0.843814	1.19346	1.48743
Ndufa6	46.9978	52.4201	47.4701	55.0152	57.2636	57.0457	60.7941	59.8934	1.29293	1.1423	1.20587	1.03684
Cct5	105.87	94.6367	92.1438	110.521	88.0013	77.4323	96.9672	83.4945	0.915991	0.882388	0.955092	0.700884
Cyb5b	58.7057	53.5424	45.6524	56.8252	79.3759	78.7757	59.4273	58.8637	1.01227	1.0992	1.73709	1.3856
Rab11b	73.486	80.5305	86.5508	73.1525	65.3513	73.7211	70.6237	77.2325	0.961104	0.959097	0.755345	1.00776
Lgals1	58.9548	48.5428	41.5276	57.6171	76.1274	74.5943	52.7993	35.2625	0.895766	0.726984	1.83117	1.29415
Ndst1	84.8894	84.8414	79.4198	74.6608	81.1458	77.6002	85.5648	84.413	1.00795	0.994956	1.02171	1.03932
Rgs5	72.019	70.8117	72.953	64.329	68.5102	73.7379	49.2981	90.3411	0.684952	1.2754	0.939184	1.14603
Dlg1	66.1235	64.4601	59.3202	65.0454	70.2577	73.6203	69.1259	70.2189	1.04534	1.0892	1.18407	1.13163
Acvr2a	65.1548	70.6077	75.1202	75.5281	83.5654	63.3934	58.0605	57.5834	0.891283	0.815801	1.11227	0.839548
Lmtk2	83.6162	77.1633	84.6632	70.8147	77.27	86.9707	88.7478	73.9483	1.0613	0.958389	0.912778	1.22782
Syncrip	73.8458	76.5767	58.6211	77.866	77.0011	80.3375	75.7352	83.8564	1.02555	1.09494	1.31301	1.0317
Psma3	87.3805	99.968	86.7606	95.2868	107.022	94.7962	101.742	85.2758	1.16416	0.853178	1.23326	0.994857
Agpat1	77.8591	70.6587	67.1853	67.5718	60.8034	78.272	76.4841	64.9309	0.982362	0.919052	0.905152	1.15812
Ap2a1	88.2108	85.8363	77.3225	84.8042	85.3129	83.9648	75.2858	68.2985	0.853642	0.795922	1.10321	0.990114
Eif2s3x	77.6377	118.411	75.2251	119.118	71.333	108.197	79.667	128.999	1.0261	1.08935	0.94833	0.908395
Mtfr1l	95.4626	89.1524	79.7344	81.3351	79.9584	82.2687	85.0593	75.0616	0.891137	0.842124	1.00281	1.01146
Arhgap35	54.471	62.8531	48.344	55.9579	72.2292	87.0043	57.1431	68.549	1.04897	1.09048	1.49305	1.55383
Rpl9	105.482	93.2847	85.2225	100.604	86.7019	90.8331	130.837	111.326	1.24015	1.19319	1.01734	0.902977
Atp5j2	66.2619	71.2709	67.7096	78.5824	99.4047	66.9871	90.9571	92.5398	1.37213	1.29801	1.46741	0.852631
Srf	75.977	81.2447	71.9393	77.7151	78.5694	86.8867	99.5136	73.0856	1.30938	0.899697	1.09204	1.11786
Prnp	79.852	78.0051	89.7668	83.9746	79.1967	65.778	90.4703	69.4675	1.13281	0.89069	0.882381	0.783566
Rpl23	83.035	83.8466	72.918	89.0651	65.7321	64.2163	88.5605	82.7431	1.06646	0.986855	0.901588	0.721316
Rps9	100.389	90.6319	95.4296	90.498	80.4961	90.2789	98.5025	92.6789	0.981224	1.02256	0.843677	0.997582
Strap	83.1457	75.3522	76.1689	73.6804	74.4695	70.0602	72.4773	67.4636	0.871845	0.895448	0.977719	0.950932
Eif3f	83.0073	73.5156	77.1826	73.9067	55.3817	68.6664	81.7079	79.2085	0.984364	1.07733	0.717906	0.929191
Ube3c	79.8797	75.7349	76.4486	74.8494	84.0359	79.8169	81.97	78.958	1.02614	1.0425	1.09912	1.06628
Bptf	64.961	75.6073	67.4999	72.5869	60.9602	64.6361	65.9991	65.0144	1.01596	0.860081	0.903259	0.890615
Klhdc2	91.034	81.6273	83.3698	82.5794	81.3698	85.0395	81.1087	72.2784	0.891091	0.885609	0.976039	1.02975
Pkn2	54.3049	59.7665	55.9294	66.4029	65.5977	65.8452	57.5924	64.263	1.06043	1.07511	1.17256	0.991613
Atp6v1g1	76.2538	80.0203	72.5685	93.2883	82.5572	83.8808	95.1136	93.2356	1.24701	1.16494	1.13746	0.899264
Phf20l1	65.2932	62.6235	56.9082	72.5869	58.563	56.1892	69.5565	78.0117	1.0652	1.24533	1.02903	0.774406
Dnase1l1	88.543	78.2347	90.6057	80.2793	83.6326	70.8998	84.198	72.1115	0.950984	0.921832	0.923124	0.883311
Rhoa	73.7904	72.3932	76.1689	73.8313	79.9584	77.3819	84.3665	73.8648	1.14313	1.0203	1.04969	1.04803
Snrnp200	102.797	108.08	90.7455	99.1707	86.8811	92.0254	87.1188	87.3353	0.84763	0.808241	0.957462	0.928022
R3hdm1	55.7718	64.052	54.671	65.3094	66.2922	65.3414	57.4239	59.8099	1.02957	0.933875	1.21218	1.00049
Herpud1	87.9064	83.0813	95.115	73.7182	82.0196	83.3266	71.1854	66.3503	0.810003	0.798861	0.862464	1.13016
Canx	76.06	83.8466	72.114	91.0259	82.8933	78.5071	89.7026	97.4103	1.17913	1.16158	1.14927	0.86262
Psmd6	93.5527	84.2547	77.4972	90.3472	84.4167	88.9187	96.0872	77.9282	1.02706	0.925001	1.08917	0.984207
Ube2h	77.4163	89.8156	86.7955	76.2068	93.8935	79.0612	85.5835	86.222	1.10536	0.960034	1.08168	1.03741
Exoc4	75.8109	71.0668	63.0255	76.2446	77.0908	66.5337	67.6655	63.6785	0.892697	0.896183	1.22281	0.872802
Prob1	94.6876	85.02	89.5221	75.5281	93.0869	85.6776	96.106	73.8092	1.01496	0.868294	1.03978	1.1342
Tnrc18	92.0304	94.7898	92.1088	64.065	88.0013	86.6348	80.004	74.2823	0.869463	0.783881	0.955454	1.35175
Nisch	89.8439	90.6574	96.8978	87.2929	82.8933	99.3471	88.7852	76.5645	0.98823	0.844719	0.855621	1.13793
Klhl33	157.96	136.955	139.055	108.748	67.8381	52.394	99.0642	76.3975	0.627382	0.55815	0.48822	0.482267
R3hdm4	96.4036	88.9483	88.019	85.2189	82.1092	89.0027	92.7732	71.9166	0.962381	0.808737	0.932934	1.04435
Usp4	74.6208	70.1995	67.4299	74.5477	96.7163	84.4686	81.6704	69.0778	1.09435	0.984044	1.43368	1.1329
Dyrk1b	130.863	121.013	106.406	100.377	97.3212	110.666	126.363	93.7087	0.965635	0.774558	0.914704	1.10239
Psmd11	79.1323	89.1779	82.7406	85.596	86.7467	83.9648	79.4423	80.0434	1.00391	0.897685	1.04836	0.980965
Psmb6	90.7296	81.6273	76.0291	79.6382	82.6693	73.0661	90.0397	73.8092	0.992404	0.904338	1.08722	0.917579
Sema4d	79.3814	76.8062	71.5897	67.4587	75.3433	68.7336	74.1437	52.4902	0.934101	0.683823	1.05236	1.01887
Eif4h	86.6608	84.8669	90.0115	85.1435	82.3332	87.4745	83.6551	80.0991	0.965355	0.943886	0.914792	1.02734
Carm1	82.3984	81.7804	91.3747	75.6035	86.0298	82.2351	78.1317	67.0739	0.948282	0.820391	0.941569	1.0876
Rps23	72.9878	77.1889	57.2228	76.2823	66.9643	66.4497	82.2695	84.0512	1.127	1.08879	1.16994	0.871272
Cct7	83.3394	86.627	73.0229	84.0123	76.1946	80.623	77.2892	68.3542	0.927489	0.789306	1.04338	0.959705
BC002163	73.7351	76.7552	69.8419	76.8856	82.1764	71.9578	88.261	71.694	1.19673	0.934146	1.17635	0.935991
Ncoa1	56.2424	60.3277	58.656	61.9157	61.4755	61.0088	53.9227	64.3186	0.958829	1.06604	1.04799	0.985376
Mafb	11.0713	14.897	45.6874	14.442	39.9232	22.1163	13.6492	20.5953	1.23076	1.37996	0.87411	1.52774
Dcaf5	67.2307	74.0768	59.2852	68.8162	74.5592	84.3174	69.8374	63.3724	1.03872	0.85569	1.2572	1.22493
Atp13a3	72.794	76.5511	66.1366	72.5115	76.8219	67.4573	63.6775	56.832	0.874934	0.742741	1.16132	0.930394
Cd99l2	73.4583	73.4391	76.6933	74.6608	75.0072	79.968	77.6075	66.5173	1.05641	0.905876	0.978045	1.07099
Cops5	77.9145	68.3884	65.7521	65.7619	74.2679	66.0131	68.8263	68.2429	0.883507	0.997875	1.12932	1.00381
Crk	69.9985	73.9493	58.5511	71.8705	64.9704	66.6848	69.931	67.8811	0.999037	0.918052	1.10945	0.927947
H1f0	75.0913	72.4443	75.7145	73.5296	76.3514	75.0309	73.4322	62.0643	0.977935	0.856915	1.0084	1.02039
Tmem56	72.5726	68.0568	54.4613	74.3215	64.6792	66.5169	129.995	127.941	1.79015	1.87863	1.18727	0.89513
Ubap2l	66.9539	71.0158	69.2826	70.0228	57.8461	57.3815	64.4638	67.3801	0.962865	0.948876	0.835167	0.819726
Furin	85.2769	95.7336	78.7207	92.1194	68.1965	84.1999	87.3435	85.5541	1.02421	0.893779	0.86648	0.914123
Ndufb5	89.6224	77.495	77.4273	75.7544	95.5065	78.3055	92.4175	93.5974	1.03115	1.20752	1.2332	1.03363
Arid1a	74.9529	91.193	77.8118	80.2416	69.8768	72.0082	76.2407	78.3179	1.01716	0.858969	0.898154	0.89752
Stard7	85.2769	82.6222	90.2212	77.866	95.1033	80.1192	91.6498	120.677	1.07464	1.46004	1.05405	1.0289
Acadsb	85.1385	83.9486	79.9092	88.5372	75.0744	59.2623	89.9648	94.7663	1.05662	1.12871	0.939572	0.669723
Slc8a3	121.397	114.457	92.4584	94.231	69.1151	71.3701	77.2143	67.1853	0.636347	0.587353	0.747799	0.757652
Sobp	62.47	69.9444	72.3238	61.4255	65.3737	76.156	74.4807	61.2015	1.19196	0.87518	0.904036	1.23942
Trim24	40.9916	41.885	38.7311	46.3802	74.1559	66.5505	36.1544	37.9622	0.882283	0.906566	1.91228	1.43395
Ndufa3	54.4156	57.5473	50.6511	60.068	62.9765	44.9212	61.6366	66.4338	1.13246	1.15415	1.24286	0.748257
Bhlhe41	88.4599	62.7765	47.3303	69.3064	118.448	137.148	65.531	47.9259	0.741092	0.763812	2.49941	1.97746
Spast	74.4824	58.7462	50.1268	58.2204	56.7259	55.1145	79.667	62.3426	1.06952	1.06112	1.13139	0.946744
Specc1l	65.5976	65.6335	63.0954	71.2672	67.614	67.5413	63.8085	70.6642	0.972767	1.07653	1.0715	0.947792
Diap1	47.8835	49.8437	54.6011	54.8267	85.4697	99.1624	76.7462	92.6233	1.60151	1.85656	1.56431	1.80718
Extl3	85.6367	79.9693	92.8778	79.148	79.4431	85.1235	72.9641	62.8714	0.852192	0.786461	0.855506	1.0754
Mstn	70.1922	64.0775	66.2764	76.1691	89.3231	77.1636	61.4307	68.215	0.875355	1.06447	1.34721	1.01304
Col6a3	120.345	140.297	161.496	190.423	131.397	182.976	95.5817	169.16	0.794399	1.20558	0.813738	0.960914
Pds5b	73.8735	72.3932	63.8644	73.0394	61.5651	63.3766	60.4383	58.0844	0.818379	0.802618	0.964052	0.867885
Gtf3c1	86.4117	87.3413	80.4335	77.7529	75.1865	84.0151	79.536	66.4617	0.920522	0.761216	0.934846	1.08044
Purb	57.2941	54.8944	51.1754	56.2973	64.5896	63.1919	58.9405	57.4721	1.02869	1.04687	1.26161	1.12225
Timp3	113.066	102.646	114.131	102.527	81.8851	98.6082	55.589	58.1957	0.492101	0.567375	0.717713	0.961818
Phb	83.2287	70.174	80.7831	74.3592	86.5227	77.6002	97.5664	88.7547	1.17206	1.2644	1.07096	1.04353
Ppp2r5c	69.5833	65.0723	62.5361	63.4994	71.9379	66.7688	70.1557	69.1891	1.00821	1.06317	1.1501	1.05141
Ythdf3	73.5967	69.6383	71.0654	74.51	70.4593	57.3479	70.1931	74.171	0.953817	1.065	0.991484	0.769976
Rpl13a	98.092	86.8821	92.9478	97.7755	71.0642	76.1728	97.9034	104.452	0.998079	1.20199	0.764814	0.779284
Pdpk1	77.7207	72.6738	67.7096	74.9625	68.443	65.8284	71.3727	73.6144	0.918427	1.01292	1.01082	0.878313
Uggt1	71.936	74.0258	89.3473	77.1872	91.8995	77.9697	70.6425	78.5127	0.982044	1.06053	1.02853	1.01012
Rfwd2	79.7136	77.1889	72.7432	72.5492	72.5204	66.9031	81.09	75.813	1.01725	0.982199	0.996941	0.922283
Rpl29	75.4788	71.6535	56.1392	72.0213	58.7646	60.3035	90.9945	79.1528	1.20529	1.10452	1.04668	0.837526
Papola	54.3879	52.3946	49.5675	57.6171	61.3186	58.1204	56.2069	59.4481	1.03338	1.13437	1.2366	1.00872
Dgkz	100.389	98.0548	91.7243	91.78	72.6997	86.7524	97.6974	93.4582	0.973212	0.95317	0.792815	0.94528
Tpcn1	99.4759	92.2899	90.5358	94.495	62.4836	75.2324	85.5648	74.6441	0.860297	0.809007	0.690496	0.796368
Zhx2	58.0691	70.9903	60.4038	66.9685	67.166	62.856	68.508	65.5432	1.17946	0.923378	1.11176	0.938682
Cdip1	83.1457	83.464	84.4535	74.5854	72.0051	72.9486	82.6253	75.7574	0.993748	0.907776	0.852776	0.978084
Mybbp1a	92.8331	93.7694	88.019	86.6895	83.5878	78.9605	88.5792	82.8266	0.954227	0.883425	0.949714	0.910945
Epg5	84.3635	84.9179	74.9455	82.768	75.3433	61.2775	77.1207	76.0357	0.914249	0.895525	1.0053	0.740666
Psmd4	87.851	88.4381	77.4972	82.6925	92.9973	83.7129	88.3733	64.8474	1.00594	0.733553	1.19975	1.01232
Ubxn1	58.1798	61.9858	61.1029	66.4783	64.8584	72.1593	88.7852	63.9846	1.52514	1.0322	1.06136	1.08533
Atp6v0a1	108.444	87.0607	100.708	91.2898	83.7894	67.642	96.8549	76.3975	0.893234	0.877661	0.832171	0.741242
Cops2	70.5797	64.0264	66.626	64.97	76.3066	61.7477	73.376	67.8811	1.03956	1.06011	1.14508	0.950479
Rpl12	104.735	96.8815	65.0529	101.773	71.109	71.1517	100.506	96.6867	0.959661	0.997992	1.09295	0.699421
Fkbp1a	81.7064	69.3322	65.5074	68.326	78.2333	75.5851	77.7385	66.406	0.951497	0.957855	1.19397	1.10609
5730455P16Rik	69.2512	66.7304	64.3538	71.4557	75.6793	66.7184	67.2161	62.5374	0.970656	0.93726	1.17572	0.933796
Eno1	111.959	107.927	90.4309	105.317	76.4411	74.0569	84.9282	59.3924	0.758782	0.55072	0.845469	0.703462
Ube4b	74.7592	75.9644	71.1702	61.3878	57.9133	59.9508	61.412	58.2235	0.821702	0.766765	0.813991	0.97663
Clcn3	74.0672	59.8941	68.5835	63.7257	80.4961	67.7092	58.9592	60.1996	0.796298	1.00509	1.17344	1.06241
Inpp5a	85.2216	66.4498	73.0928	69.0801	76.3963	93.1169	76.3156	63.0384	0.895619	0.948739	1.04513	1.34745
Plcl2	73.9288	69.3577	77.2875	62.3305	76.9115	64.4514	59.5771	47.731	0.806133	0.688635	0.995142	1.03397
Spns2	27.7337	29.5899	12.7589	25.0755	49.2431	116.946	34.2447	41.2741	1.23392	1.39354	3.83727	4.64921
Dnajc27	70.8012	74.0768	71.2751	68.2506	80.2945	65.0895	68.4331	66.0164	0.966601	0.891334	1.12637	0.953752
Sf3b1	81.568	82.7752	93.8217	79.0726	80.2721	73.805	79.0304	75.3399	0.968928	0.910283	0.855735	0.933467
Adgrf5	61.4459	63.0061	72.0092	66.6291	52.2228	54.4931	42.202	86.1385	0.687324	1.36656	0.725605	0.81813
Erbb2ip	54.8861	55.277	45.4776	56.8252	49.1535	57.6838	62.5915	62.4539	1.14013	1.1296	1.08065	1.01508
Nav2	76.0324	55.3535	40.1993	72.9263	46.017	72.831	73.6569	56.498	0.968798	1.02064	1.14436	0.998696
Eif3b	79.2984	82.2395	66.7658	73.605	74.4471	71.0006	75.2296	71.2487	0.948755	0.866518	1.11488	0.964664
Rpl18	71.8253	69.2812	71.0654	73.3411	62.5284	61.9828	82.7376	76.648	1.15172	1.10618	0.880041	0.845341
Bace1	74.2886	73.3371	58.1666	76.1314	73.9319	63.1583	83.0372	71.694	1.11761	0.977626	1.27057	0.829819
Dnaja3	70.5521	71.1688	68.8981	69.4572	72.8117	69.8587	75.9224	76.1192	1.07601	1.06946	1.05672	1.00577
Hnrnpul1	73.486	66.3477	67.36	62.7453	63.895	63.9308	59.6145	60.8119	0.811493	0.916688	0.948636	1.01886
Slc8a1	53.2254	52.8282	46.5263	64.5175	54.8664	49.3377	51.3763	71.7775	0.965324	1.35802	1.17887	0.765082
Psmd7	60.8646	58.134	52.9582	62.5944	72.9909	64.72	66.3923	66.7678	1.09067	1.14826	1.37756	1.0339
Agpat3	57.9861	62.0113	65.3326	55.0529	60.4897	65.1399	66.9166	77.4829	1.15375	1.2491	0.925987	1.18289
Dcun1d1	77.9422	76.5511	68.7583	78.3185	68.5998	64.9048	81.2585	70.0519	1.04249	0.91521	0.997699	0.828947
Bzw2	73.2922	57.3687	70.0516	66.8554	68.0845	57.8853	72.4399	55.8022	0.988387	0.972741	0.971959	0.866029
Hspb1	89.7608	81.7549	92.8079	85.0681	93.2438	89.9431	114.436	64.5413	1.27459	0.789706	1.00469	1.05724
Map3k7	61.9164	56.4759	51.0007	66.1012	66.4491	58.6074	71.9905	67.8254	1.16244	1.20061	1.30231	0.886802
Atp2b1	69.4449	71.8831	81.9366	73.6804	81.6835	70.6647	72.8144	75.6461	1.04845	1.05228	0.996914	0.959126
Hoxc10	61.5843	61.7307	53.7272	61.8026	53.4774	60.8241	55.6452	58.1679	0.903718	0.942378	0.995358	0.984193
Smarca4	69.2789	76.041	63.2702	73.8313	67.5244	66.8192	75.9786	65.738	1.09657	0.864686	1.06713	0.905154
9330159F19Rik	65.6807	75.5053	62.606	76.8856	76.4635	60.0348	62.086	90.8699	0.945353	1.20322	1.22099	0.781118
Galnt1	59.3977	47.3694	49.7423	60.973	61.6547	63.2423	53.6044	62.0921	0.90263	1.31015	1.239	1.03716
Spen	66.6771	81.2702	55.51	63.0469	55.6729	60.8241	69.2382	68.8273	1.03835	0.847083	1.00293	0.964799
Bhlhe40	87.851	108.131	89.4871	127.037	91.5411	86.8196	115.765	136.402	1.31738	1.26122	1.02293	0.683671
Map1lc3a	61.4182	56.2718	60.0542	57.0514	91.6083	91.4376	83.5989	81.1845	1.36055	1.44193	1.52455	1.60167
Sod1	48.2156	54.6138	58.2365	57.1269	75.3881	66.836	61.412	52.6016	1.27313	0.963223	1.29401	1.16966
Adam9	74.261	74.1023	77.9167	64.8569	73.1477	75.8202	63.7523	66.5173	0.858681	0.897779	0.938872	1.16878
Acin1	59.5084	72.7504	62.1166	64.5929	55.6729	62.9904	70.062	56.2475	1.17705	0.773469	0.896431	0.975228
Cdc37l1	69.5003	71.1433	72.7782	71.3049	76.8891	68.1794	84.0482	82.7153	1.20902	1.16243	1.05641	0.956229
Yme1l1	67.5628	67.062	58.2016	68.8916	79.0847	66.8695	60.4009	66.3225	0.894153	0.98899	1.35819	0.970691
Nfatc1	75.6449	77.1378	63.8644	71.9082	65.6201	63.0072	66.5608	61.4798	0.88007	0.797275	1.02745	0.876389
Itgb1bp2	85.5537	75.2502	92.4234	76.056	91.6755	66.7352	109.381	82.7153	1.27818	1.09907	0.991917	0.877609
Gatsl2	78.0806	75.2502	85.8517	71.3426	88.7406	65.8955	74.5743	67.4636	0.955152	0.896661	1.03361	0.923756
Klhl9	85.1385	77.9541	87.8092	86.7649	90.8242	79.8673	81.1087	76.147	0.952723	0.976848	1.0343	0.920593
Schip1	33.3801	31.401	37.9272	32.7301	93.2213	66.752	34.694	43.2223	1.03925	1.37527	2.45407	2.0363
Aak1	64.5459	70.9903	50.0219	61.614	50.8338	72.4112	59.0341	60.4779	0.914739	0.852126	1.0162	1.17495
Mllt11	47.496	40.9157	41.8073	53.243	65.2169	60.9584	54.7091	43.5285	1.15155	1.0637	1.5586	1.14464
Btf3	71.8253	72.1637	74.8755	77.1872	74.8504	66.0299	71.9344	65.1536	1.00152	0.902993	0.999665	0.855638
Tarsl2	66.2342	58.8227	60.4737	61.8026	72.8341	67.4405	60.4758	56.9711	0.91319	0.968576	1.20405	1.09108
Actr1b	85.8582	87.3668	90.4659	82.9565	63.335	62.8056	88.5044	69.6901	1.03078	0.797904	0.700429	0.757384
Susd6	82.1493	77.0358	77.5672	72.1344	90.7121	76.2232	81.7079	73.3639	0.994633	0.952397	1.16925	1.0566
Ifngr2	115.751	98.4375	97.4221	95.2868	72.0948	74.1409	91.4439	70.0241	0.790188	0.711649	0.740291	0.778314
Bpgm	73.8458	59.3329	55.3702	62.2551	54.8216	63.7461	86.0142	72.8351	1.16456	1.22718	0.990111	1.02391
Caprin1	84.2528	80.709	77.3574	79.3366	74.0215	69.4724	85.8269	66.072	1.01866	0.818869	0.956932	0.875824
Camsap1	66.9816	64.0775	69.4574	65.4979	68.5102	63.9308	69.3693	62.7322	1.03559	0.979039	0.986382	0.97611
Chac1	35.2068	32.0642	74.1764	52.1495	51.0802	13.1489	12.713	51.6275	0.362905	1.60823	0.68905	0.25357
Plxnd1	89.318	79.6122	76.134	68.062	77.1804	93.4696	50.8521	57.6112	0.569819	0.723995	1.01373	1.37275
Acat1	64.0477	65.761	61.2777	62.9715	63.7606	62.5705	74.9113	76.9263	1.16935	1.16953	1.04045	0.993643
Fam131a	59.1209	52.5731	53.1679	50.3395	79.5776	97.6678	49.1483	42.8327	0.831603	0.815078	1.49579	1.93832
Mkln1	68.3378	64.2815	55.2303	59.0499	69.1599	60.6058	63.9396	64.6526	0.935734	1.00576	1.25175	1.0263
Eif4e	49.3781	49.308	41.9471	50.9051	68.9807	66.6176	65.737	54.6054	1.33063	1.10722	1.64294	1.30806
Ints1	89.5394	90.7084	78.0216	87.406	73.5734	77.9529	93.5971	80.0156	1.04527	0.882249	0.943061	0.891972
Pbrm1	68.6699	73.133	65.8569	73.3411	73.9543	55.719	74.8552	79.0137	1.08994	1.0803	1.12277	0.760052
Slc35e1	73.5413	69.4598	74.1415	64.7438	65.7769	63.8468	74.7803	72.6959	1.01682	1.04652	0.887333	0.986167
Tardbp	76.6966	74.8676	74.1764	72.3607	70.4369	62.7721	66.6919	68.6882	0.869724	0.917572	0.949654	0.867671
Kif3c	34.4042	36.8343	28.8736	39.7437	85.8282	119.213	52.2751	50.7368	1.51793	1.37641	2.96574	2.99453
Tbl1xr1	53.5852	59.2308	61.4874	55.5808	67.7709	52.0246	60.5132	62.1199	1.12905	1.04869	1.10202	0.936131
Zmiz2	66.6217	58.3891	56.4887	63.6503	73.6406	96.845	74.1624	66.1277	1.11302	1.13231	1.3031	1.5207
1810013L24Rik	58.6781	49.1039	57.5374	49.8493	73.439	60.8577	46.8828	45.1705	0.799325	0.920059	1.27589	1.22039
Scarb2	83.81	77.6225	67.0454	78.771	80.4961	65.0223	93.4473	75.3121	1.11485	0.970273	1.20032	0.825682
Morf4l1-ps1	63.8816	73.6687	72.918	68.1752	80.0032	74.779	72.0467	69.3005	1.12762	0.940785	1.09703	1.09672
Cyp27a1	44.8942	47.8285	57.6073	41.6668	77.3148	72.999	40.0676	37.6004	0.892726	0.786596	1.34151	1.75017
Rps25	65.9298	68.6945	57.0131	76.3954	65.5305	57.7678	78.1879	82.9379	1.18565	1.20704	1.14913	0.756487
Cbx5	56.0763	59.4094	61.3826	60.4451	63.8502	59.3631	55.5516	60.4779	0.99066	1.01795	1.04014	0.982129
Srp68	79.4091	74.2554	66.8357	76.056	72.61	71.3029	77.4577	71.8888	0.975457	0.968172	1.08627	0.937587
Keap1	71.2163	74.4849	72.9879	61.9534	66.7851	74.2752	68.0587	66.74	0.955723	0.896159	0.915132	1.19857
Ccny	70.9119	64.6131	56.9781	66.7423	63.559	66.2314	65.4187	63.0662	0.922644	0.976096	1.1153	0.992357
Gm21949	32.7711	30.6103	37.6475	31.7497	92.37	65.7276	34.3757	42.944	1.04881	1.40162	2.4497	2.06682
Bag3	59.287	67.8782	75.7844	60.4828	90.757	84.0151	75.8475	71.3878	1.27886	1.05163	1.19731	1.38843
Cct6a	85.0278	77.648	72.7432	77.4512	71.333	77.0293	76.0722	67.2131	0.894798	0.865786	0.980641	0.994559
Tmem106b	65.6807	61.7562	64.0742	62.1042	79.1295	45.3914	67.5157	77.7612	1.0279	1.25875	1.2346	0.731322
Cep85	65.9575	62.5725	53.2378	67.1571	69.72	64.9384	73.4884	61.8695	1.11401	0.988783	1.30901	0.967012
Fgfr1	71.4654	78.5408	92.3885	70.8524	66.337	60.9752	63.8647	76.3697	0.893793	0.972392	0.718328	0.860792
Klhdc3	75.0636	71.8576	84.6632	65.3471	73.4838	79.2627	97.4915	85.8046	1.29839	1.19382	0.86811	1.21262
Ankhd1	53.5576	58.7717	49.0082	56.9006	60.0416	51.7055	53.2674	53.854	0.994592	0.916467	1.22468	0.908859
Ptges3	59.7575	60.4042	53.5874	56.7121	60.8258	50.9666	60.1201	50.9595	1.00606	0.8439	1.13482	0.898869
Rpl10a	76.669	76.8317	66.6959	80.6186	60.3105	60.4378	73.582	79.1807	0.959789	1.03053	0.904404	0.749986
Txnrd1	66.0128	64.2815	66.1715	56.5235	73.2373	66.8695	63.9396	65.3762	0.968641	1.017	1.10662	1.18272
Baz1b	63.3834	66.9344	67.6047	66.2898	67.7037	57.1968	67.9089	63.3167	1.07129	0.946032	1.00146	0.863036
Larp4	65.0994	67.5211	61.4525	67.1193	70.9522	62.7721	62.76	62.7879	0.964119	0.930004	1.15433	0.935327
Rnf187	78.2743	72.1382	61.6273	77.9414	67.0988	80.8749	92.2864	81.8803	1.17878	1.13486	1.08864	1.03759
Morf4l2	61.7504	60.6338	62.9206	67.6095	80.2945	68.6328	73.4322	70.0241	1.18887	1.15461	1.27569	1.01511
Pias2	59.7852	65.8376	42.7511	61.0861	56.9499	59.1448	57.8546	64.6804	0.967761	0.982451	1.33135	0.968271
Adgrl1	60.062	58.8482	59.5649	66.9685	63.7158	77.4995	77.6262	78.5684	1.29195	1.33453	1.06957	1.15702
Capns1	78.7725	76.245	90.1163	77.0741	79.712	90.0942	77.3641	64.4021	0.982143	0.844876	0.884673	1.16871
Ndufc2	59.6468	52.7262	51.2104	48.341	70.5265	62.7553	55.0086	53.0469	0.92237	1.00607	1.37646	1.29756
Npepl1	74.7592	68.3119	67.1503	57.5416	64.5448	84.0487	86.6695	68.7438	1.1591	1.00631	0.961256	1.45986
Rab18	54.2772	57.7003	48.9033	54.9775	62.9765	59.615	58.8469	61.6468	1.08404	1.06828	1.28719	1.0842
Agtpbp1	57.1004	57.7513	45.6874	55.9956	53.7686	50.2445	57.7797	56.6928	1.01188	0.981702	1.1765	0.897477
Fkbp8	92.2242	76.245	90.7106	80.7317	64.0519	83.2091	85.2653	67.6306	0.924625	0.887164	0.706436	1.03065
Myh9	87.6573	92.2644	95.4296	83.1073	77.6957	103.948	60.3635	84.6913	0.688985	0.918008	0.814362	1.25047
Cited2	25.2426	26.0952	37.6126	31.3349	22.6948	17.0281	21.5504	40.133	0.854305	1.53589	0.604436	0.544873
Aars	73.8181	77.3929	70.2614	76.7348	93.8486	85.0059	72.7769	81.9081	0.985914	1.05827	1.33523	1.10765
Smad4	70.4967	66.3477	69.1428	72.323	73.2597	66.836	69.594	71.7496	0.987213	1.0813	1.05946	0.924236
Sec16a	70.0262	75.5053	70.9605	75.0379	57.5996	61.1599	65.063	61.118	0.929225	0.809705	0.811979	0.8153
Smg7	57.4325	65.4549	63.3751	63.424	68.3982	54.1741	56.0759	67.4914	0.976419	1.03107	1.07914	0.854387
Tnk2	80.9591	87.0862	52.1542	76.0183	64.9256	83.9144	100.543	77.1768	1.2416	0.886342	1.24441	1.10373
Zfr	46.6933	45.2011	49.9869	48.3787	65.3065	54.7618	45.4037	50.7368	0.972439	1.1222	1.30586	1.13167
Zmynd11	57.7093	65.8886	58.5511	62.9715	57.4204	56.1221	61.1311	61.6468	1.05919	0.93572	0.980721	0.891402
Jak2	42.68	45.9154	38.2068	47.2475	43.5302	46.1134	42.1458	50.7368	0.987514	1.10478	1.13897	0.976049
Psmc2	80.9038	77.1633	72.6034	74.5854	78.3006	75.8538	73.0952	66.6843	0.903603	0.864372	1.07836	1.01698
Eif3e	65.2655	66.7559	60.1941	70.1359	64.4103	57.0625	60.2886	65.1814	0.92386	0.97645	1.06993	0.813863
Megf8	91.1447	79.7652	82.0415	78.4693	72.6549	99.4982	80.7342	61.7581	0.885906	0.774532	0.885726	1.26765
Ahctf1	71.7976	65.2253	60.8233	67.9866	69.608	60.5386	65.8868	63.428	0.917789	0.972487	1.14419	0.89061
Rpl31	61.4459	62.2408	44.1144	70.4753	62.9765	49.4385	79.5734	70.7477	1.29454	1.13646	1.42661	0.701923
Rab14	54.3326	59.8941	55.4401	54.3365	58.7422	56.4747	58.5848	57.2494	1.07812	0.955918	1.05946	1.03928
Galnt2	68.2548	69.7914	67.8494	71.5688	67.5468	74.1409	75.0986	73.0577	1.10012	1.04673	0.995547	1.03589
Hsph1	52.2013	55.8892	63.7596	62.0665	68.6894	67.0375	66.7106	49.4288	1.27742	0.884613	1.0772	1.07996
Nr6a1	59.5914	74.7911	61.6972	67.9866	5.44407	6.21339	63.64	64.5134	1.06782	0.862766	0.089714	0.0927259
Rasgrp3	51.537	41.2473	43.8347	43.4767	58.2045	50.9666	39.562	42.2204	0.768092	1.02353	1.32707	1.17188
Phf2	73.2922	69.8424	64.7733	67.1571	55.18	58.5234	71.485	63.6507	0.975376	0.911474	0.852123	0.871633
Txn2	71.3271	59.69	63.8994	63.3863	61.6099	52.5955	77.0645	77.9282	1.08033	1.30504	0.964226	0.83003
Bag1	68.5869	66.0161	67.2901	66.78	51.7523	56.4243	72.5335	70.3859	1.05746	1.06609	0.769435	0.845161
Grsf1	66.1789	69.4087	65.5074	66.8554	71.9155	62.8392	78.0381	80.5444	1.17893	1.16021	1.09767	0.940017
Csnk1g2	82.4814	70.4801	62.7459	70.4753	61.1842	81.1771	76.9709	56.9154	0.933272	0.807812	0.975151	1.15164
Ptpn21	64.6289	58.9758	46.9108	66.2521	56.3226	52.5619	62.966	59.3646	0.974309	1.00658	1.20021	0.793674
Sf3b2	70.6905	64.8682	71.2401	65.2717	63.4694	65.1063	73.0016	57.9452	1.03265	0.89344	0.891075	0.99747
Erc1	53.0594	63.7203	56.7334	58.7483	66.9867	71.7731	64.8383	64.4578	1.22158	1.01155	1.18041	1.22133
Anp32e	48.0496	53.5424	56.3489	55.1661	53.2085	54.4595	51.5261	50.5977	1.0722	0.945104	0.944368	0.987216
Fbxw11	55.8825	58.4656	53.2378	55.4677	59.3023	59.1616	57.7609	56.331	1.03355	0.963552	1.1137	1.06647
Mtch2	71.9913	68.1078	65.4375	69.1933	76.2618	65.1231	72.702	70.3859	1.00986	1.0334	1.16516	0.941261
Rps29	47.0808	55.379	41.3878	66.1012	59.3247	43.2419	60.5132	57.7226	1.2847	1.04224	1.43234	0.654699
Arl6ip5	84.1975	72.2657	81.4473	80.5809	68.2637	63.8132	88.5231	67.2409	1.05131	0.930564	0.838333	0.792173
Tox4	66.6217	66.5518	73.1977	66.2521	73.0805	67.2054	60.8128	57.1659	0.912938	0.859181	0.998402	1.01437
Foxk2	54.0281	53.9251	49.4277	50.3772	60.1312	61.9492	59.0716	58.3905	1.09318	1.08266	1.21611	1.22925
Gon4l	74.7592	74.2554	70.4361	74.1329	71.1986	72.6799	75.4918	66.74	1.00979	0.898926	1.01081	0.980426
Camk2d	75.1467	70.123	64.4237	77.9414	70.5713	67.5916	66.411	61.5355	0.883907	0.877711	1.09528	0.867381
Hsp90b1	70.1369	77.9541	75.2601	74.7363	76.4635	71.0006	66.3923	66.3503	0.946686	0.851337	1.01597	0.950082
Mospd1	57.9307	57.1902	54.4263	59.0876	64.4775	54.5939	51.6385	50.709	0.89157	0.886872	1.18434	0.924076
Fam134b	71.9913	78.9234	66.3813	81.9007	117.753	70.4296	68.0212	76.7037	0.944929	0.97191	1.77273	0.86011
Rab6a	63.9093	62.1388	52.0144	58.8237	66.225	59.7157	62.1609	64.9031	0.972685	1.04441	1.27268	1.01514
Rpl27a	68.3378	62.6235	47.0506	64.1782	65.5081	56.5923	74.256	69.9128	1.08648	1.11621	1.39146	0.881983
Tmem233	85.36	70.1485	93.8217	71.6065	100.189	86.299	77.4577	69.7736	0.907532	0.994663	1.06779	1.2049
Camta2	69.1128	70.7097	64.3538	67.7981	67.9949	83.8808	79.2177	70.6642	1.146	0.999358	1.05649	1.23687
Nbeal1	65.653	65.4039	67.4649	61.9534	69.8544	59.8333	60.9251	72.1949	0.928097	1.10367	1.03537	0.965834
Tcf20	60.3111	55.3535	59.3202	59.0499	62.618	64.0147	65.3251	57.973	1.083	1.04724	1.0555	1.08394
Asb16	119.681	92.2899	84.7331	91.4407	70.8402	74.0569	89.0286	72.9186	0.744096	0.79033	0.836232	0.810098
Epdr1	103.794	82.214	97.9464	87.406	84.7528	69.0694	118.592	93.8757	1.14244	1.14167	0.865435	0.790454
Tsc22d2	57.2941	61.144	56.5237	63.4994	58.2941	50.7819	61.8426	61.2572	1.07925	1.00185	1.03127	0.800037
Gse1	63.0236	79.9948	58.5511	56.6744	60.4449	73.889	66.6357	60.1996	1.05722	0.752852	1.03229	1.30321
Piezo1	36.8122	40.8647	39.7798	40.7618	73.551	106.786	41.8088	35.179	1.13537	0.861206	1.84682	2.6158
Sh2b1	86.4948	91.6777	64.6335	68.062	71.4899	68.3473	77.776	64.6804	0.899315	0.705841	1.10592	1.00419
Mtor	66.6217	66.0671	71.5198	62.8207	65.3289	66.4665	66.5421	67.2409	0.998806	1.01774	0.913559	1.05794
Ppp6r1	77.6377	72.5208	73.9317	69.4572	65.1048	67.8771	69.2195	59.3924	0.89171	0.819221	0.880769	0.977284
Abhd16a	65.5146	55.8637	72.0441	55.2415	65.3513	84.754	58.5286	42.6935	0.89353	0.764666	0.90723	1.53328
Sorl1	45.1987	58.1085	76.6933	52.1118	88.5838	61.3782	38.0455	49.2339	0.842087	0.847539	1.15484	1.17748
Lrpprc	66.9816	69.4343	74.4211	63.1601	81.1234	62.8728	69.725	72.6681	1.0409	1.04651	1.08994	0.995459
Zmiz1	51.7308	65.9906	63.445	60.6714	58.2045	61.7645	57.8358	75.0894	1.11779	1.13767	0.917532	1.01799
Gsk3a	64.5459	64.7662	65.4025	61.0861	55.5833	65.1735	68.2833	66.4895	1.05781	1.02657	0.850094	1.0668
Tor1aip2	80.5163	72.1127	70.0866	76.5839	75.3209	67.1886	77.9632	75.98	0.968331	1.05356	1.07458	0.87748
Asb11	88.1278	80.1734	72.5685	81.6744	67.9725	69.4724	89.2346	101.084	1.01254	1.26049	0.936754	0.850785
Cav1	61.003	60.6083	68.2689	63.3486	63.3126	67.323	36.5102	57.0546	0.599154	0.941463	0.927506	1.06264
Sirt2	64.0477	63.6948	61.4525	61.878	65.9114	65.1063	68.4144	64.6248	1.06807	1.01458	1.07244	1.05209
Msl1	52.5335	55.8637	58.4113	53.3938	52.3572	60.9416	64.9881	55.9692	1.23663	1.00188	0.896531	1.1411
Rps7	89.5947	80.4795	77.7419	86.6518	72.0051	68.9855	95.1136	81.8525	1.06153	1.01704	0.926302	0.796357
Sgms1	60.4218	55.9402	53.902	51.4707	47.7645	43.9975	52.2563	59.2533	0.865082	1.05912	0.886346	0.855088
Ano6	58.1245	59.0523	62.3963	62.4059	64.4327	75.2324	49.5976	48.0929	0.853552	0.814725	1.03258	1.20521
Ap2m1	83.118	82.112	77.3225	75.1133	71.4451	82.0504	92.923	87.6414	1.11782	1.06726	0.924087	1.09223
Pacs2	59.1486	57.3177	63.5149	52.2626	56.1434	63.5613	60.2324	62.4539	1.01829	1.08945	0.884123	1.21578
Wdr7	63.328	63.7203	65.0879	57.6171	63.5142	53.771	52.1814	63.3724	0.824264	0.994547	0.975859	0.933364
Jup	73.2922	91.0655	86.446	80.053	82.2212	88.8011	84.2542	95.4064	1.14936	1.04762	0.951185	1.10914
Mrpl51	56.6299	52.165	64.983	57.5039	65.3961	59.3967	66.1302	63.4559	1.16747	1.21603	1.00635	1.03286
Stip1	55.9656	59.0268	49.6024	63.3109	61.1394	63.343	70.3242	51.5161	1.2561	0.872974	1.23212	1.00051
Hnrnpul2	59.0656	62.2919	59.6697	57.0891	59.7728	62.2179	60.3447	59.8378	1.02162	0.960666	1.00172	1.08968
Zbtb20	65.2378	64.256	59.2503	69.0801	75.1641	58.4227	68.3395	65.738	1.04747	1.02303	1.26813	0.845946
Calcoco1	69.1405	73.3881	74.0716	61.9911	61.0946	58.8257	61.7864	68.0759	0.89379	0.927713	0.825041	0.94902
Myl12a	68.1164	78.9745	81.8318	71.682	60.6913	65.1399	77.3828	66.573	1.13584	0.843167	0.741975	0.908862
Neo1	58.8164	66.4242	72.7782	64.8192	64.9032	60.2699	58.3039	61.0902	0.991301	0.919818	0.891943	0.929924
Sars	49.2674	49.206	52.294	47.7377	62.0804	53.6703	54.8963	58.1957	1.11402	1.18232	1.18678	1.12401
Med13l	73.7074	80.658	74.7008	74.9248	67.0764	69.0526	77.4764	91.8162	1.05107	1.13817	0.89807	0.92173
Prss23	62.3039	57.8534	49.3228	58.6352	62.5284	56.2396	62.9285	63.9012	1.01001	1.10436	1.2672	0.959214
Serinc2	66.7878	53.3639	56.9432	48.9066	68.3982	59.3631	62.2545	44.0573	0.932225	0.825928	1.20081	1.21337
Parp1	61.003	66.0926	68.8981	66.9685	70.5937	76.8781	62.76	58.1679	1.02875	0.880277	1.02458	1.14775
Tmem65	42.6246	42.9564	69.9817	42.9865	63.9174	54.0901	60.7192	93.4861	1.42352	2.17357	0.913469	1.2577
Mpc2	64.3521	62.3429	63.2702	61.1239	94.0951	78.675	79.7045	77.3159	1.2382	1.23979	1.48643	1.28667
Cdh5	65.0164	60.7869	70.8556	68.6654	59.5263	73.7043	44.5237	79.6538	0.685291	1.30987	0.840333	1.07328
Ppp2ca	63.1343	64.205	59.8795	58.1073	68.8238	64.804	65.1004	71.6105	1.03109	1.11516	1.14912	1.11505
Pde4a	52.4504	53.1853	51.9445	49.887	75.1192	58.9601	73.3012	70.4694	1.39678	1.32437	1.44529	1.18151
Rbbp4	64.02	56.9606	60.8932	58.2958	65.1496	61.9828	58.5099	53.9931	0.914066	0.947995	1.06979	1.06314
Abl1	83.0073	79.6377	72.3238	68.7408	75.4553	79.5146	72.5897	56.164	0.874648	0.705614	1.04324	1.1565
Fyttd1	60.4218	57.4197	57.048	61.3501	82.1764	69.6404	66.0366	59.9769	1.09277	1.04446	1.43971	1.13491
Faf1	66.3726	62.6745	48.7984	65.611	68.5102	66.5841	67.4034	62.3983	1.01551	0.995599	1.40312	1.01481
Klc2	72.4065	66.8834	72.8132	60.5582	62.6853	83.377	80.753	76.4532	1.11511	1.14287	0.861096	1.37619
Plxna1	68.9744	67.215	61.1379	64.4421	59.2799	76.4247	58.1728	48.1763	0.843624	0.717171	0.96966	1.18566
Rpl17	58.8995	60.6848	53.6224	65.9881	53.5446	55.1649	74.8365	68.9387	1.27012	1.13579	0.998552	0.83623
Rbm33	58.8164	64.0775	61.9768	67.421	59.5936	54.5099	60.3073	62.5374	1.0253	0.976003	0.961608	0.808784
Cse1l	71.0503	69.6893	55.5799	76.9987	72.7669	61.5966	63.8647	66.9348	0.899008	0.96053	1.30867	0.800228
Kctd15	71.9913	76.2195	64.8782	69.4195	74.2231	75.2828	77.4764	70.1632	1.07609	0.920646	1.14382	1.08434
Mn1	106.645	113.36	165.097	101.886	87.598	62.2683	122.262	105.955	1.14631	0.934731	0.53087	0.61154
Phlda3	43.538	65.3784	65.1928	44.7588	150.037	112.362	62.1983	71.0539	1.42762	1.08668	2.29944	2.50701
Sec24c	71.7699	70.9393	82.6707	76.5462	62.7973	70.4464	69.8935	74.4493	0.973892	1.04941	0.759898	0.920416
Gm15772	85.6091	91.193	70.6459	89.2914	77.494	62.8896	84.7036	92.7068	0.989435	1.01658	1.0968	0.70465
Rpl26	85.6091	91.193	70.6459	89.2914	77.494	62.8896	84.7036	92.7068	0.989435	1.01658	1.0968	0.70465
Setx	65.57	65.2764	64.5985	65.2717	76.5755	66.1978	68.845	73.3082	1.04987	1.12286	1.18512	1.01417
Kansl2	60.9477	61.1695	64.5286	58.3335	57.7565	70.077	67.8153	59.6986	1.1125	0.975993	0.895215	1.20097
Adrm1	70.6351	70.6332	62.3613	62.9338	61.4307	67.7596	67.8153	48.5938	0.960135	0.688416	0.9851	1.07656
Cisd1	79.6306	71.2964	70.6808	67.5718	72.4756	64.0819	80.3785	66.7956	1.00938	0.936961	1.02536	0.948429
Rps20	71.5208	65.5059	53.7971	68.1752	62.2148	52.5116	66.5234	68.9108	0.930224	1.0519	1.15618	0.770581
6430571L13Rik	63.5494	65.812	68.8282	65.9504	52.2676	44.5349	72.0654	57.4721	1.1338	0.873468	0.759741	0.67577
Fnip1	78.5788	72.9799	82.7756	84.691	84.0135	57.18	65.4	67.1018	0.832499	0.919565	1.01494	0.675543
Tgm2	60.145	58.7207	83.1601	64.5175	82.3332	93.1841	54.2972	51.3213	0.902932	0.874205	0.990069	1.44363
Ndufb10	53.4192	49.9712	56.6635	50.4526	59.8624	51.4872	68.1523	66.7121	1.27529	1.33434	1.05635	1.02047
Eif5b	55.7995	56.0168	49.9869	60.9353	52.4692	52.0749	51.4887	52.3789	0.922882	0.935173	1.04956	0.854832
Prune	81.9555	70.5311	82.1813	70.1359	90.869	69.7579	69.4067	65.4319	0.84707	0.927805	1.10558	0.994618
Rab1b	94.4661	79.0255	82.4959	74.8117	73.663	74.5943	90.7699	82.2421	0.960913	1.04065	0.893059	0.997098
Zbtb4	64.6012	66.2712	64.6335	60.1812	60.9378	62.6545	66.6732	64.9588	1.03202	0.980226	0.942909	1.04103
Hnrnpab	55.5504	59.8686	54.7759	63.7257	55.6505	63.0072	62.5166	57.0546	1.12518	0.953076	1.01594	0.988743
Paics	75.8386	62.3429	64.1441	74.4346	78.7934	67.7932	70.8859	69.9406	0.93478	1.12167	1.22803	0.910894
Cul4a	90.5912	88.4381	76.9379	79.7136	73.3718	74.46	78.7121	72.1393	0.869017	0.815912	0.953709	0.934176
Rhot2	64.9887	59.3839	65.9618	59.6156	44.5831	54.0733	79.667	77.4273	1.22551	1.30333	0.676384	0.907189
Tmem87a	64.1307	56.6545	58.4463	58.2958	78.5694	64.5017	53.6231	48.7051	0.836409	0.859935	1.34371	1.10627
Tnfaip1	66.0128	58.5421	58.9357	60.1812	55.0456	66.1642	63.0034	72.3898	0.954481	1.23614	0.934107	1.09925
Mllt4	49.3505	54.7158	51.49	58.4089	52.1108	65.3246	46.3024	66.74	0.938361	1.21936	1.01203	1.1182
Arhgef10l	65.3762	74.7655	62.641	68.7408	72.6549	86.3494	87.8678	77.1211	1.34351	1.03146	1.15961	1.25579
Tmf1	57.3495	58.7717	57.5724	59.3139	56.8603	60.0684	61.5617	61.2015	1.07332	1.04127	0.987653	1.0127
Bod1	80.71	70.0465	63.0255	69.0801	66.7403	70.8159	76.5215	62.0921	0.948169	0.886604	1.05885	1.02509
Ptov1	104.237	89.2544	88.9278	81.1088	63.7382	81.0932	87.4559	73.2804	0.839167	0.821228	0.717059	0.999807
Tufm	54.0558	63.7459	52.8533	54.6759	65.7545	59.2959	74.8177	65.3206	1.38337	1.02466	1.24363	1.08434
Wsb2	63.8816	54.5118	63.3401	63.8388	70.1456	70.4968	68.5455	57.4721	1.07289	1.05421	1.10728	1.10413
Ski	67.3137	65.5059	68.7583	70.3999	64.5223	74.779	72.2527	72.5846	1.07326	1.1079	0.938484	1.06212
Ppp2r1a	85.9966	74.1023	72.953	72.9263	79.2191	74.0401	73.3948	67.9924	0.853632	0.917658	1.08578	1.01525
Rpl32	73.9842	67.8272	59.425	79.5628	63.5366	56.1053	81.4644	79.626	1.10097	1.1737	1.06907	0.705539
Sf1	62.387	67.113	56.9082	66.2521	56.3226	55.1145	61.0188	61.0623	0.978104	0.909978	0.989728	0.832144
Abce1	56.5745	54.7158	52.1892	54.3742	58.0477	49.7911	58.9592	66.907	1.04208	1.2224	1.11204	0.915867
Timm17a	50.9004	43.3645	44.7436	46.0409	55.8073	46.2982	51.1891	54.2715	1.00566	1.25094	1.24672	1.00558
Hbs1l	61.695	58.9502	60.0193	52.4511	59.1455	53.7207	65.3064	50.6255	1.05844	0.859023	0.985465	1.02416
Chmp4b	62.9959	64.154	63.8295	58.2204	59.728	75.7698	66.6544	54.4384	1.05798	0.848795	0.935843	1.30091
Cct8	75.0636	75.0206	71.4499	73.0017	78.7038	72.344	82.5691	72.5846	1.09986	0.967572	1.10138	0.991003
Lsm14a	54.2218	55.2005	52.6785	57.2023	58.675	69.9091	59.4835	54.3549	1.09686	0.98471	1.11362	1.22175
Rpl21	40.6871	47.8285	39.1506	49.6231	45.0984	39.8665	44.2241	51.9336	1.08672	1.08565	1.15153	0.803781
Lrba	66.0405	68.3119	63.1653	61.0484	66.113	53.9726	55.8137	56.3032	0.845378	0.824464	1.04659	0.884283
Epm2aip1	78.5788	75.7604	67.2901	67.7981	63.2677	52.31	69.9684	64.2908	0.890563	0.848807	0.940312	0.771893
Arhgap5	53.4745	53.4149	50.0569	51.6593	64.0295	46.5837	50.1781	62.4539	0.938469	1.16891	1.27858	0.901938
Gm7120	22.4194	30.8908	20.4492	12.2172	50.0496	46.3318	58.3226	37.5725	2.59432	1.2156	2.44047	3.76966
Napa	97.1509	92.1114	133.636	90.6865	107.56	73.805	89.2158	69.5231	0.918406	0.755038	0.805014	0.814053
Atp6v0c	70.7181	68.516	76.3087	70.0982	66.7627	74.7622	77.5326	63.1497	1.09622	0.921793	0.875066	1.06644
Atp6v0c-ps2	70.7181	68.4904	76.3087	70.0982	66.7627	74.7454	77.5326	63.1497	1.09622	0.922136	0.875066	1.0662
Afap1l1	73.3476	73.7707	61.2777	69.608	55.2921	61.5798	60.0264	50.4864	0.818631	0.684796	0.902479	0.88483
Mybpc1	8.80171	48.8999	496.444	8.33336	513.378	63.3094	205.58	643.214	23.1057	13.1289	1.0341	7.51888
Scyl1	68.9467	68.7965	59.5649	61.8026	57.7565	62.2011	69.9123	62.9827	1.01398	0.915615	0.969691	1.00644
Dnajc13	58.2075	54.1801	55.1255	51.9986	60.4001	49.6064	48.3057	50.2637	0.83018	0.927848	1.09551	0.954082
Nup210	57.3495	64.8172	79.7344	61.4255	83.319	71.4204	63.5651	68.4934	1.10819	1.05663	1.0449	1.16245
Phyh	41.4621	42.7778	52.5737	34.804	67.39	54.4092	43.4003	56.4145	1.04663	1.31803	1.28129	1.56169
Mlxipl	76.6136	83.3364	78.2313	87.142	69.0703	66.5001	115.915	109.879	1.51231	1.31812	0.883048	0.763395
Strbp	73.486	66.9344	67.1153	66.3275	65.3961	59.1112	57.5175	51.9614	0.782996	0.776637	0.974422	0.891366
Cul1	60.3388	65.3019	63.0605	66.4406	61.4531	60.4882	59.5396	63.8177	0.986778	0.977306	0.974551	0.910545
Hp1bp3	68.2548	69.5108	65.6122	62.5567	66.4267	59.3631	62.5915	60.5614	0.917149	0.871436	1.01239	0.949029
Tmpo	36.6738	46.5786	46.6661	35.2565	50.8338	47.0035	37.0531	35.2904	1.01032	0.758171	1.08912	1.33224
Sel1l	64.2968	65.0213	60.264	60.1812	69.4959	59.3463	57.7609	63.5393	0.898507	0.977243	1.15294	0.98615
Glo1	72.9878	67.4956	66.7308	64.8192	79.7568	67.6588	73.3386	63.6507	1.0048	0.943119	1.19491	1.04374
Nfatc3	58.2075	62.5725	52.8533	59.7664	61.6099	47.5912	59.0528	65.2092	1.0145	1.04207	1.16536	0.796628
Vps13c	68.9744	68.4394	60.6835	64.3667	64.2311	51.0338	70.811	74.6163	1.02659	1.09012	1.05837	0.793181
Polr1a	58.9548	70.1485	64.5985	65.3471	54.3511	40.6557	63.5838	56.8876	1.07838	0.811229	0.841613	0.622728
Myf6	50.1531	53.4404	50.721	58.2204	67.4348	61.966	55.8324	45.6993	1.11301	0.855417	1.32888	1.06422
Asnsd1	77.61	64.6131	66.2065	70.9655	74.2903	62.537	74.5556	71.36	0.960695	1.10426	1.12192	0.881397
Rps16	75.4788	72.2402	72.0092	71.0786	66.4267	56.6594	76.8586	78.7354	1.01826	1.08979	0.922582	0.797422
Chp1	67.0646	67.5466	57.1179	59.6156	55.4265	63.83	65.9055	68.1315	0.982743	1.00865	0.970438	1.07058
Fkbp3	51.5647	51.8079	43.4851	51.8478	48.4814	48.2965	52.6308	42.8605	1.02063	0.827631	1.11463	0.931638
Pex19	62.7744	64.154	68.5485	61.3501	61.0722	58.8761	70.1369	59.9491	1.1171	0.934558	0.891093	0.95974
Ubqln1	50.6237	55.3535	58.9357	52.2249	49.2207	49.6064	60.1013	53.2695	1.18685	0.962419	0.835439	0.949957
Arnt	65.7637	61.5776	64.0392	58.2958	54.5527	58.7418	56.8809	56.8598	0.865134	0.923508	0.852096	1.00764
Kars	68.2271	67.5721	62.4662	61.3124	57.1516	59.531	67.2161	63.0384	0.985204	0.933004	0.915056	0.970993
Nars	61.3352	63.6438	62.5711	62.5567	69.4511	72.0921	63.7898	63.1219	1.03995	0.991812	1.10978	1.15218
Tspyl1	74.5377	64.4346	70.7508	61.1616	62.3268	73.7882	68.3395	59.9491	0.916956	0.930495	0.881103	1.20611
Tbc1d16	73.0708	92.9786	62.8857	65.875	47.9885	81.9664	81.5955	64.9588	1.1165	0.698965	0.763483	1.2439
Uqcrh	74.5931	69.0261	75.1552	74.4346	91.1154	73.5867	98.6898	90.4803	1.32261	1.31036	1.21208	0.988624
Dync1li2	57.9031	60.9654	60.8932	56.3727	65.9562	69.506	60.9064	68.3264	1.05178	1.12054	1.08301	1.23256
Fam168a	52.0629	49.1295	49.5325	53.3184	61.117	52.6123	52.4061	54.3271	1.00658	1.10558	1.23341	0.986782
Elk4	48.6862	58.083	56.3489	52.1118	54.6424	61.2943	51.8631	57.8061	1.06512	0.995241	0.969768	1.17587
Ndufc1	66.7878	62.8275	66.4162	56.0333	71.0194	55.8198	75.136	60.3666	1.12481	0.960892	1.0692	0.996195
Padi2	81.8171	98.0548	128.708	117.534	38.2653	58.7921	169.669	161.618	2.07245	1.64758	0.29785	0.500638
Rplp2	92.501	72.0871	74.9804	81.2974	67.5468	71.0006	85.1342	82.9101	0.920446	1.14993	0.900992	0.8735
Fhod3	67.6458	70.9648	74.9804	76.1314	76.4859	65.3918	85.3401	79.125	1.26119	1.11483	1.02005	0.859118
Mff	67.7565	63.3377	59.0755	64.0273	69.608	65.1399	67.834	72.4733	1.00114	1.14401	1.17799	1.01735
Arih2	59.9789	58.236	51.6648	56.7498	59.3919	59.9173	52.1253	59.8378	0.869277	1.02746	1.14927	1.05572
Snrnp70	57.1004	64.8427	59.9843	68.9293	48.4142	57.1296	64.0519	61.1458	1.12153	0.943075	0.807434	0.829063
Uqcr11	60.228	62.547	60.3339	68.3637	83.2518	70.8998	98.3527	82.6596	1.63196	1.32105	1.37922	1.03704
Hnrnpdl	50.8174	50.0988	47.6449	58.4843	51.5283	49.1866	54.3346	48.6217	1.06908	0.970574	1.08134	0.841293
Tet3	63.7985	72.3167	79.0703	61.0107	70.6161	74.7286	68.2833	55.3847	1.07019	0.766186	0.893216	1.22448
Wapal	63.1619	65.1743	54.9157	66.516	59.4591	54.3084	56.7499	60.2831	0.898643	0.925066	1.08258	0.816747
Rps11	63.245	68.4649	63.2702	67.0439	54.8664	51.8398	71.5225	64.6526	1.13067	0.944398	0.867386	0.77356
Tm9sf2	58.512	63.3122	60.8582	61.1993	73.3494	72.7135	57.7422	60.5057	0.986867	0.955742	1.20491	1.18784
Trappc10	64.9887	49.4356	68.6884	55.43	61.1842	65.6269	62.2545	61.786	0.957992	1.24932	0.89091	1.18363
Uqcc1	58.9272	53.0833	58.7259	51.9232	71.6691	59.6654	68.6016	63.6228	1.1639	1.19817	1.22002	1.14882
Abl2	49.904	53.823	51.1055	50.7543	55.2025	56.3068	57.1805	60.0604	1.14552	1.11567	1.08001	1.10918
Ahdc1	69.4726	88.9738	56.279	60.332	51.0354	72.6631	83.6551	67.3523	1.20385	0.757263	0.906993	1.20405
Psmc5	72.794	65.0213	59.7746	65.1586	55.6953	59.212	75.5667	58.5575	1.03804	0.900743	0.93187	0.908876
Amigo1	59.1763	63.4397	61.872	51.8478	65.0152	63.2255	61.8426	45.6993	1.04498	0.720798	1.05072	1.21902
Clock	31.1935	51.0681	34.1869	50.5658	53.4774	42.7717	48.7364	65.1536	1.56059	1.27528	1.56262	0.846166
Myadml2	80.5716	68.3374	66.5211	73.4919	74.4695	71.2525	100.131	77.8726	1.24246	1.13933	1.11931	0.96957
Ndufa13	68.1717	72.2402	68.0242	75.1887	89.9728	81.7145	97.1919	75.0059	1.42507	1.03823	1.32219	1.08668
5430431A17Rik	54.1942	51.1701	44.1493	56.1465	49.1087	59.3463	45.1415	23.2115	0.833267	0.45468	1.11208	1.05689
Cdh13	87.4912	74.8931	80.3636	75.3396	72.05	59.7157	69.4816	59.0585	0.794391	0.788852	0.896678	0.792896
Mvb12b	65.9298	56.1953	54.3564	59.0122	53.8582	67.2726	70.0995	53.9096	1.06315	0.959398	0.990851	1.13974
Spg7	73.6797	64.7662	53.3777	60.8976	51.2146	71.3533	62.1234	63.9846	0.843368	0.987951	0.959552	1.17141
Rpl37a	73.0154	67.9293	70.4012	71.7951	62.6853	46.1638	79.6483	80.8227	1.09072	1.18953	0.890556	0.643491
Sidt2	71.4378	68.8221	86.0265	70.0228	54.0599	61.7645	65.194	74.7554	0.912721	1.08609	0.628841	0.88223
Slk	48.0773	50.1498	64.0392	48.7935	57.1292	51.7559	49.2981	45.5602	1.02534	0.908664	0.892265	1.06059
Cct2	72.4065	65.659	68.0941	74.2838	67.054	65.9795	73.3386	71.2765	1.01286	1.08543	0.984747	0.888359
Ociad1	71.7699	66.8069	72.0092	65.4979	69.3615	65.7444	58.6409	61.7025	0.817323	0.923709	0.963283	1.00376
Abcd2	64.103	57.2157	62.9206	58.0695	54.5079	44.9715	46.4521	44.5304	0.725077	0.778678	0.866509	0.77483
Hibadh	65.7637	59.639	62.6759	58.8614	58.2717	44.7196	63.846	61.3128	0.970883	1.02802	0.929843	0.760152
Dusp8	66.2896	62.0623	50.3015	87.5191	68.331	73.318	81.1274	74.9224	1.2235	1.20688	1.35772	0.837923
Scaf11	51.3433	56.2974	45.1281	56.1842	54.5303	49.0858	53.9789	57.6112	1.05123	1.0233	1.20789	0.873883
Stim2	53.3638	50.0733	41.8073	49.6231	49.2879	56.7098	47.2198	39.5486	0.885081	0.790233	1.1785	1.14252
Dirc2	55.5227	49.6906	54.3914	53.2807	63.6934	61.9828	55.0648	44.7252	0.991767	0.900274	1.17071	1.16302
Tprgl	72.711	64.4601	64.1441	61.5763	56.4122	62.2347	54.3908	55.3012	0.748387	0.858134	0.879649	1.01067
Gls	63.5218	59.843	51.9095	68.4768	54.62	57.7342	73.4697	78.3179	1.15636	1.30821	1.05211	0.843349
Pnpla7	74.7038	72.1127	76.2388	63.1601	58.7198	51.991	59.6145	56.9989	0.798282	0.790705	0.77051	0.823442
Pstpip2	48.2987	53.9251	58.6211	48.6804	63.4694	53.9726	41.4718	40.2444	0.858945	0.746771	1.08257	1.10849
Zfyve9	63.0789	55.6596	59.3901	54.148	67.4796	56.6426	53.7167	59.5316	0.851815	1.06944	1.13598	1.04599
Paip1	54.3326	51.4507	52.8533	52.7905	52.5364	56.3572	62.5166	58.1122	1.15035	1.12922	0.994015	1.06743
Gadd45g	24.2739	35.0998	56.8383	21.8326	74.3351	44.1487	28.1222	22.2374	1.15789	0.634589	1.30729	2.01748
Tfdp2	51.5094	48.9509	48.4838	46.3048	49.1087	42.9396	55.8886	80.2383	1.08485	1.63785	1.01286	0.927481
Cxcl12	66.8985	68.3119	63.445	82.6925	53.5446	66.0635	49.9721	79.7095	0.747361	1.1666	0.844199	0.799148
Ltbp3	65.9575	63.1081	74.6309	70.513	72.2068	84.5693	67.8527	55.5239	1.02869	0.880011	0.967563	1.19906
Hdac4	69.3619	83.8721	97.2124	60.7091	70.2353	66.836	56.8061	54.2158	0.819241	0.646831	0.722778	1.10076
Psmc1	62.3593	68.8986	51.2454	58.8237	60.1536	57.5327	64.52	53.1582	1.03459	0.771874	1.1735	0.97809
Fbxw5	70.2476	62.802	65.0879	56.9383	56.2554	56.4075	62.2545	57.0546	0.886377	0.908629	0.864507	0.990694
Ltn1	61.695	58.0574	59.46	57.9187	63.1109	52.1589	57.1056	51.2935	0.925732	0.883696	1.0613	0.900725
Arhgap10	50.5683	47.6755	49.3927	46.9835	53.9254	53.8214	57.5924	54.3271	1.13863	1.13923	1.09158	1.14523
Rfk	56.7683	59.2308	59.2503	51.5084	52.3572	46.718	53.5669	44.3913	0.943707	0.749884	0.883858	0.907177
Znrf1	70.6074	63.3632	63.5498	58.0695	66.0458	68.045	71.5037	55.9413	1.01268	0.883052	1.03921	1.17149
Ivd	102.548	91.3206	114.655	77.7906	68.891	61.3782	99.7195	81.3237	0.972443	0.890649	0.601201	0.78929
Iqsec1	60.6709	72.3932	70.576	65.875	62.2596	62.8392	71.7097	71.193	1.18165	0.983443	0.882331	0.953986
Lonp1	61.695	61.9092	59.425	59.9172	63.2453	69.7747	76.4466	74.5328	1.23872	1.20358	1.06418	1.16424
Paip2	51.2879	55.1495	57.4675	57.5039	57.9357	55.2152	57.9856	55.7744	1.13034	1.01131	1.00813	0.960268
Krba1	59.0656	65.4294	71.2751	51.3199	62.0804	62.8896	59.315	54.1601	1.00422	0.828027	0.871177	1.225
Ptpn4	38.7497	48.4407	29.1882	52.4511	52.5364	39.01	53.7355	55.1064	1.38574	1.13732	1.79719	0.744228
Twf2	52.5888	54.2822	51.56	53.8086	92.6837	67.4573	54.8963	61.4242	1.04379	1.13133	1.79605	1.25318
March5	52.7272	49.6396	43.7997	57.0514	53.5894	55.9709	56.1507	47.3692	1.06481	0.954354	1.223	0.981094
Hist2h2aa1	52.312	59.7155	54.6011	69.8343	62.2596	61.7645	60.1388	53.3252	1.14933	0.893166	1.14001	0.884609
Hist2h2aa2	52.312	59.7155	54.6011	69.8343	62.2596	61.7645	60.1388	53.3252	1.14933	0.893166	1.14001	0.884609
Hadh	51.9522	53.2873	44.5688	46.6819	60.3777	52.7803	63.3592	58.7802	1.21914	1.10289	1.35391	1.13036
Map3k10	65.3485	56.1188	52.2591	52.3757	54.1719	74.5271	65.2502	51.4883	0.998498	0.917634	1.03653	1.42213
Gfm2	59.4807	53.0578	53.2029	49.2083	59.2351	50.2109	58.5286	57.5834	0.984019	1.08514	1.11317	1.02033
Itga7	79.7689	82.1885	71.6596	83.1073	73.0133	98.5578	83.4866	70.5807	1.04655	0.858938	1.01886	1.18569
Prkcq	66.511	67.1385	63.5848	66.1767	66.5611	52.6123	62.7975	62.9271	0.94425	0.937366	1.04673	0.795338
Htatsf1	51.2049	59.741	50.9308	58.7483	57.6444	58.6578	57.218	53.854	1.1172	0.901622	1.13156	0.998462
Rcan1	33.3247	27.6513	68.3038	27.3002	41.6483	33.1997	25.4822	28.6386	0.765368	1.03558	0.610321	1.21531
Kdm6b	69.1681	86.1934	69.6322	65.6865	60.1312	80.4215	71.9905	72.0558	1.04075	0.836168	0.863751	1.22398
Arhgef6	54.7754	62.3684	49.113	66.6291	66.9643	55.6015	68.508	77.5943	1.25025	1.24374	1.36273	0.83474
Slc30a9	70.4413	62.547	59.0405	62.2174	62.618	56.7602	72.0654	69.2726	1.02302	1.10736	1.06049	0.912429
Nckap1	48.354	47.4969	49.8122	45.7769	55.1576	54.258	46.8641	51.9058	0.96925	1.09263	1.1071	1.18487
Mtmr6	45.6416	50.3794	45.8971	48.6804	59.7504	53.3848	53.7729	56.9154	1.17777	1.12948	1.30118	1.09644
Snx3	50.2638	45.2777	47.4002	46.2294	43.7318	48.3637	48.8674	41.5246	0.972274	0.917293	0.922771	1.04607
Enpp4	50.3469	49.1295	40.2692	58.2204	55.5161	48.7667	66.9915	59.6429	1.32994	1.21356	1.37769	0.837902
Cast	48.7415	53.2618	50.6162	61.2747	63.1557	54.6946	62.7226	62.6487	1.28625	1.17591	1.24725	0.892789
Filip1l	59.9236	66.8069	70.5061	65.1963	62.8645	51.0674	63.3217	62.8157	1.05661	0.940348	0.891772	0.783619
Kremen1	78.1082	62.5725	50.0219	63.0846	49.6464	76.811	57.2929	64.6526	0.733847	1.03319	0.992507	1.21724
Nudcd3	72.2681	74.8931	64.9131	70.7016	66.5163	63.6453	71.3914	62.7044	0.987885	0.837469	1.02466	0.900337
Pfkfb4	84.7787	71.1943	53.7272	59.2762	66.2698	71.7395	67.7591	39.8547	0.799483	0.560419	1.23302	1.2099
Tnxb	86.1903	100.912	117.557	131.26	92.1908	179.819	83.4678	116.224	0.96845	1.15159	0.784407	1.36967
Cops7a	66.8155	58.1595	60.0542	63.7257	54.7544	66.181	68.8263	58.808	1.03005	1.01113	0.911895	1.03847
Ppp4r2	45.3925	51.7058	50.1268	49.5477	47.9437	43.7624	55.8699	64.4578	1.23031	1.24615	0.956536	0.883475
Zmym2	57.1004	61.6542	58.0268	57.0137	50.6321	45.9791	54.4657	57.1103	0.953939	0.92642	0.872784	0.806796
Gfm1	55.1352	50.9916	46.5613	48.2656	53.0069	56.3404	65.943	59.8656	1.19567	1.17369	1.13814	1.16695
Rbbp7	57.8754	56.0168	52.0493	49.1706	62.9317	52.8138	56.6563	45.3375	0.978972	0.809696	1.20868	1.07394
Gng5	53.3915	50.8895	47.0506	50.4526	64.2311	51.5376	63.9209	54.9951	1.19684	1.08052	1.36437	1.02146
Hacd1	58.8164	56.2208	49.2529	63.8388	59.9296	50.7147	76.6339	57.2216	1.30242	1.01777	1.21633	0.79474
Tcf4	49.1014	55.226	55.3702	58.2958	58.787	51.7391	50.047	64.4578	1.01922	1.16686	1.0616	0.88772
Bicd2	57.654	53.7465	47.7148	57.6171	36.6747	53.4688	52.687	47.4249	0.913997	0.8826	0.769106	0.928127
Popdc2	50.596	56.7565	43.8697	51.4707	53.5894	52.394	76.9709	71.1095	1.52026	1.25244	1.22106	1.0179
Grb10	114.699	121.905	100.918	117.497	52.3124	43.1075	89.5154	77.5386	0.780629	0.636354	0.518844	0.367422
Hbp1	73.5413	73.0565	69.7021	74.1329	77.2252	64.3842	68.6578	77.3716	0.933685	1.05899	1.10778	0.868673
Vps35	64.3244	55.2005	57.887	56.6367	64.0967	51.6551	50.8334	55.7744	0.790591	1.01038	1.10709	0.912199
1810026J23Rik	60.1173	55.7872	65.1229	53.9971	59.4591	54.1069	66.074	64.43	1.09892	1.15465	0.913164	1.00203
Gabarap	60.3388	56.68	53.3427	54.2611	49.1087	52.7299	54.6154	50.8203	0.905304	0.896801	0.920774	0.971833
Scp2	79.9073	72.5208	62.5361	71.154	78.9055	65.1063	68.0587	63.9012	0.851905	0.881306	1.26134	0.915124
Ankrd33b	61.7227	75.9134	64.214	63.4617	88.0909	39.1948	69.8561	73.0856	1.13156	0.962798	1.37126	0.618214
Grb2	53.4469	48.7213	52.294	54.6382	49.5567	55.5511	50.7585	44.6696	0.949794	0.917009	0.947756	1.01668
Fabp3	39.2202	47.5224	75.7145	39.7437	92.6613	52.6963	73.0765	89.9515	1.86104	1.89095	1.22353	1.32508
Oxr1	51.6478	52.3435	49.3927	49.5477	52.3796	44.9379	51.5261	59.0585	0.997649	1.12804	1.06035	0.907152
Tmem63b	58.8441	58.287	68.2339	54.3365	57.1964	64.6697	59.8205	61.285	1.01656	1.05135	0.838476	1.18982
Fez2	59.7575	46.4766	60.3339	43.8538	66.225	56.5755	50.384	41.1628	0.843403	0.885913	1.09748	1.28943
Lrrc39	47.7451	47.752	49.8122	46.3048	52.3572	46.2478	60.663	57.8061	1.26999	1.21011	1.05099	0.998771
Cltb	47.0255	49.308	52.1193	49.6608	50.184	51.4872	53.5295	50.9317	1.13801	1.03286	0.962941	1.0367
Ric1	48.8799	55.9657	43.0307	57.3154	53.8358	56.1221	55.458	62.4261	1.1343	1.11523	1.25052	0.979216
St3gal3	60.1173	56.6035	45.163	58.7106	45.8378	49.0018	76.2032	57.8895	1.26713	1.02268	1.01491	0.834915
Cog6	61.8887	57.8024	74.9105	57.4662	82.7589	67.8099	55.1022	55.2177	0.890521	0.955362	1.10463	1.17968
Slmap	50.6237	56.6545	49.4626	54.0348	54.1719	56.4915	58.2103	59.2255	1.14957	1.0453	1.09502	1.04538
Maf1	66.7048	62.4704	55.8595	59.8041	58.7422	59.6654	68.7889	50.6812	1.0312	0.811584	1.05151	0.997684
Pik3c2b	65.3762	79.6632	46.5263	70.4376	60.8034	71.6891	78.7309	58.8358	1.20396	0.738885	1.3062	1.01774
Ppia	62.4423	49.308	59.7047	59.9549	60.1088	63.2758	57.686	45.755	0.923951	0.928088	1.00676	1.0553
Smarcc2	59.4254	59.0523	61.9768	56.2219	55.8073	45.744	58.0418	55.2734	0.976756	0.936116	0.900616	0.813964
Ptprs	70.1092	64.052	68.3388	60.7468	79.4207	69.8923	70.4552	57.7782	1.00493	0.902205	1.16192	1.1503
Mark3	49.7103	51.5273	46.1068	50.1133	49.4895	55.7526	54.2972	51.2378	1.09209	0.994394	1.07321	1.11231
Smtn	72.6003	56.9351	68.6534	53.884	72.7669	76.4247	62.3294	50.709	0.858723	0.890838	1.05983	1.41754
Zfp644	60.7539	55.4301	53.6923	54.6382	62.9541	50.1438	58.772	59.2811	0.967431	1.06935	1.17218	0.917893
Hnrnpa3	51.8969	59.843	55.2653	63.9896	55.3369	52.2093	52.5746	58.6967	1.01303	0.980875	1.00129	0.81619
9530091C08Rik	47.8835	48.2877	44.359	42.3455	58.0701	57.583	43.6998	40.6062	0.91281	0.841251	1.3084	1.35899
Myo1c	59.5638	57.2157	62.9905	55.2038	50.2961	54.9969	54.4282	57.4999	0.913925	1.00496	0.79879	0.99626
Pim1	35.5667	55.5576	20.2744	45.0228	19.3567	20.6721	39.7493	45.3375	1.11727	0.816376	0.954957	0.460347
Cdk19	11.1267	9.5657	12.5841	11.0106	72.0948	68.045	10.279	11.0213	0.924495	1.15059	5.69174	6.13334
Capn7	45.2264	43.1349	42.2966	48.4541	51.8195	45.8616	47.9874	46.1446	1.06092	1.06961	1.22461	0.946604
Glrx3	54.0281	54.4097	45.2679	48.7558	56.4571	59.5814	57.6673	60.7284	1.06723	1.11592	1.24663	1.22158
Pum1	49.0183	58.0574	48.344	55.1284	46.9131	45.4585	51.5448	53.9375	1.05144	0.929158	0.970463	0.824912
Clip4	40.2166	51.6803	55.6848	55.9579	40.9986	36.6422	67.4221	65.7937	1.6748	1.27256	0.736735	0.655433
4931406P16Rik	60.5879	59.3584	68.0242	58.6352	60.4897	56.4747	51.8819	58.7802	0.856545	0.990275	0.889401	0.963217
Atn1	58.595	47.5734	45.8971	50.6412	44.1799	61.0256	52.0878	46.5621	0.889135	0.978787	0.962667	1.20465
Usp28	64.2968	61.7562	60.5786	63.0092	69.5856	54.9633	60.326	56.3032	0.938339	0.911843	1.14844	0.872509
Tnfaip2	57.1834	89.484	67.5348	55.5808	72.0948	65.5093	63.8085	40.1052	1.11565	0.448799	1.06742	1.17831
Herpud2	67.0923	62.4704	52.7135	63.3109	55.4265	56.1388	55.0274	50.2637	0.820442	0.804912	1.05137	0.886896
Xpo7	56.4361	59.8175	62.7808	58.0318	50.5649	49.1194	59.0528	62.6766	1.04628	1.04772	0.805729	0.846686
Emc1	76.1154	69.9954	63.7945	66.0635	65.6201	64.0819	72.2714	67.7419	0.949564	0.96785	1.02857	0.97005
Psma6	64.7673	59.4349	52.7135	59.7287	62.6628	55.8198	55.0086	55.6909	0.84956	0.937112	1.18839	0.934665
Smoc2	113.315	109.967	133.636	137.783	89.7488	84.8884	56.6937	121.345	0.50076	1.10337	0.671835	0.61638
2310022A10Rik	76.3922	67.4956	61.9419	68.2129	49.9152	60.8745	62.0298	54.1323	0.812237	0.802305	0.806153	0.892577
Acsl3	22.8623	17.4734	33.313	19.7964	58.2045	39.0772	26.6805	15.8918	1.16628	0.910002	1.74497	1.96906
Mapre3	60.6709	60.9399	58.3065	60.7091	54.3287	72.7471	50.8895	46.8404	0.839045	0.769012	0.931896	1.19796
Asb8	67.5628	62.0113	72.0092	66.0635	84.5736	65.4421	64.1268	68.4377	0.949219	1.10347	1.17424	0.990608
Trrap	80.018	72.7759	71.2401	71.7197	64.7912	67.155	64.1081	66.573	0.801418	0.914884	0.909603	0.936443
Ak3	48.9353	56.5524	48.8684	51.3199	51.8867	52.3604	63.7711	62.0364	1.30255	1.0968	1.06164	1.02024
Igf1	14.3374	21.5802	31.6001	26.6592	19.0207	27.9939	16.2143	24.1578	1.13	1.11889	0.603172	1.04988
Tnik	60.228	56.5014	75.3999	64.6684	56.8827	42.4862	61.7677	49.9297	1.02552	0.883895	0.754739	0.657515
Uqcc2	54.8584	58.6952	49.6374	67.1571	52.9621	51.6047	61.3745	59.4759	1.11856	1.01328	1.06685	0.768763
Dennd1b	56.4638	51.2212	48.0993	56.1088	46.353	45.3074	52.9304	46.3673	0.937532	0.905422	0.963769	0.807835
Fkrp	64.2414	57.4963	55.6498	61.3124	51.1698	65.5429	80.3785	60.5057	1.2508	1.05225	0.919641	1.06889
Mecp2	57.4049	62.0623	58.8308	60.973	62.3268	55.2656	54.0912	58.4462	0.942376	0.941828	1.05932	0.906548
Cnst	51.2603	57.9299	43.3453	48.0394	52.626	46.0127	49.7474	40.5783	0.970545	0.700989	1.21362	0.9579
Lsm12	53.2808	48.1601	45.6175	51.0559	51.0354	55.9541	57.3116	57.3051	1.07551	1.18949	1.11851	1.09575
Nktr	57.5709	57.7258	46.1068	61.2747	59.8176	46.8188	62.8724	60.8397	1.09193	1.05385	1.29673	0.764464
Cd81	63.8262	58.8992	68.7233	67.3833	61.9459	66.8192	60.3447	57.1659	0.945539	0.970622	0.901525	0.99164
Ckap5	51.371	50.762	53.937	55.7694	62.5956	47.692	51.1891	52.7964	0.996467	1.04	1.16024	0.855424
Tax1bp1	53.3085	50.4049	52.1542	62.9715	54.7768	50.2949	47.4819	57.8339	0.890906	1.14709	1.05019	0.799012
Lman2	68.5869	64.052	63.0255	60.5205	68.6446	65.4589	71.3914	59.9491	1.04083	0.936044	1.08901	1.08146
Pcmt1	65.0718	55.7617	59.2153	58.5974	67.7261	55.1649	59.315	56.9989	0.911667	1.02215	1.14348	0.941521
Lama2	64.7673	77.7756	115.354	77.9791	104.423	101.161	76.3905	101.335	1.17918	1.30252	0.905319	1.2969
Numa1	66.511	68.567	74.3163	66.6669	69.0031	66.8695	65.2128	63.1219	0.98051	0.920703	0.928602	1.00304
Sec14l1	72.794	59.8686	82.0066	59.6156	72.7445	67.642	49.0359	48.1485	0.674074	0.804564	0.887194	1.13441
Hnrnpm	53.3638	53.7975	49.952	47.436	45.5689	55.4839	53.3048	44.0573	0.998897	0.819282	0.912429	1.1693
Pnisr	37.4765	41.783	43.7298	44.8719	42.298	34.3584	40.9101	40.0495	1.09138	0.958612	0.967332	0.76622
Rnf8-cmtr1	55.0799	59.5625	70.4711	61.237	62.506	55.1984	61.8988	56.164	1.12358	0.943039	0.887134	0.901551
Vps13a	67.7842	51.9864	60.3688	55.0907	58.9663	53.2672	48.4181	58.2792	0.714718	1.12081	0.976805	0.966962
Appl1	42.5139	50.0733	44.2192	48.0394	49.1759	49.0354	43.3816	47.898	1.02036	0.956645	1.11184	1.02069
Esr1	73.6244	61.348	66.1715	69.872	55.6057	44.5853	61.3183	54.4384	0.833081	0.887554	0.840568	0.638617
Pcgf3	49.8487	50.2263	42.7161	48.7558	42.2308	50.7315	39.7118	44.8366	0.797055	0.892904	0.988664	1.04044
Alas1	51.9522	44.4104	57.5025	45.5884	65.2617	58.7082	61.0749	69.2448	1.17526	1.55795	1.1347	1.28716
Rbm39	51.7031	60.5828	55.1954	63.688	52.5812	47.4737	48.1747	57.6112	0.931888	0.951031	0.952724	0.74581
Rap1gds1	56.0486	59.3584	47.8896	57.4285	43.2613	56.6594	57.4239	58.14	1.02449	0.979509	0.903557	0.986631
2010107E04Rik	48.1049	50.3794	40.2692	48.5673	71.1986	47.9439	60.3635	62.8992	1.2543	1.24802	1.76616	0.987191
Parp3	43.621	49.7927	47.1206	45.2113	67.054	68.5992	53.3048	58.1122	1.22149	1.16675	1.42213	1.51616
Thra	53.3085	54.3077	50.1967	50.2641	46.2186	59.1112	59.1839	61.4798	1.11001	1.13182	0.920908	1.17566
Eif3h	57.1557	57.1646	47.575	52.1872	52.6708	50.7651	55.0086	48.8721	0.9625	0.85519	1.10689	0.972803
Timp2	52.4781	68.9241	74.8056	73.4542	77.382	105.997	64.4451	69.1335	1.2276	1.00303	1.03439	1.44243
Utrn	60.6155	65.4549	64.249	56.599	49.0639	61.3447	49.0359	68.7717	0.809281	1.05059	0.76402	1.0837
Bckdha	65.8744	59.2819	70.0866	54.148	55.8522	50.8155	71.2791	74.8389	1.08192	1.26198	0.797192	0.938569
Gpbp1	43.6764	43.2625	42.6812	42.8357	44.8744	41.1091	45.3849	51.5718	1.03903	1.19162	1.05127	0.959787
Map3k4	51.4263	49.6396	55.0206	53.8463	64.0295	69.3381	53.2861	48.3712	1.03609	0.974498	1.16344	1.28717
Setd2	48.8799	52.1395	42.1918	43.439	51.0802	45.5761	47.5943	53.5478	0.973751	1.02696	1.21017	1.04908
Tmem259	57.4049	50.711	62.0817	53.4315	55.8522	67.3565	55.4767	52.6294	0.96647	1.03776	0.899817	1.26013
Atg2b	51.8415	55.5831	46.4914	58.0318	53.0965	48.4477	59.2213	52.7407	1.14208	0.948954	1.14177	0.835131
Ccdc43	44.313	41.9616	43.9046	47.436	59.0111	52.2429	49.3355	45.7828	1.11309	1.09085	1.34329	1.10112
G3bp2	68.7806	67.2915	71.8344	72.323	68.4878	62.2347	67.8714	61.5355	0.9868	0.914588	0.953477	0.860703
Sfr1	40.6318	37.319	38.032	39.5175	40.6177	33.4348	47.1824	37.5447	1.16082	1.00603	1.06781	0.846465
Sgta	66.6217	64.9958	59.0755	57.9187	59.2575	67.5413	67.0102	64.4578	1.00582	0.991735	1.00308	1.16585
Actr1a	69.8878	63.9244	63.0954	67.0062	67.4348	69.9762	71.5973	70.6364	1.02443	1.10483	1.06867	1.04426
Scaf1	69.5556	68.1588	62.3613	66.516	53.9927	70.2113	68.2833	60.0326	0.981735	0.880949	0.866018	1.05547
Ppap2b	34.9301	49.7417	46.771	50.792	58.5182	80.455	31.8855	37.1272	0.913088	0.74691	1.25063	1.58286
Pitpnm2	56.27	56.9606	48.2042	60.4074	46.0618	61.6469	60.8315	59.309	1.08092	1.04116	0.955648	1.02049
Tfeb	82.7305	83.0303	66.4162	74.4723	55.3369	72.7639	86.8005	61.4798	1.04914	0.740762	0.833434	0.97709
Tnrc6c	57.045	61.9603	55.4401	51.8478	51.0578	52.9314	54.8776	55.997	0.962071	0.903912	0.921097	1.02086
Fam213b	81.8171	73.082	64.0043	73.6427	67.6364	85.5433	87.7742	55.6909	1.07272	0.762358	1.05666	1.16138
Hdac5	70.6628	69.9699	67.2552	67.2702	61.8787	81.11	70.811	62.5931	1.00209	0.894721	0.920178	1.20543
Ube4a	51.3987	52.8282	63.0605	48.6804	69.0031	50.4124	51.8444	62.1756	1.00866	1.17661	1.09409	1.03551
Cebpb	86.218	75.7349	111.474	77.5643	60.0192	59.0104	80.8091	74.8668	0.937338	0.988553	0.538826	0.761102
Gm5643	59.9789	72.2912	74.8755	68.7408	54.2391	63.9476	56.7873	54.6054	0.946876	0.755692	0.724758	0.930373
Rps18	92.501	88.4381	83.6145	89.9701	68.2637	68.3641	90.4328	89.5896	0.977666	1.01301	0.816629	0.76012
Afg3l2	65.2655	55.9147	55.5449	50.3395	67.278	61.4622	67.6093	59.1976	1.03586	1.05861	1.21086	1.22052
Smg5	69.3065	74.9441	59.6348	69.1933	54.7768	67.8771	74.5182	63.3724	1.07509	0.845801	0.918674	0.981006
Tspan8	81.4296	69.4853	68.5835	67.3456	41.8275	46.9195	64.4264	45.8663	0.791447	0.660576	0.610445	0.697147
Psmb4	88.9858	70.8372	78.7207	72.8509	71.8483	77.3483	81.9513	73.7257	0.921036	1.04072	0.91281	1.06165
Sema3c	73.8735	74.2809	70.9954	83.9746	68.555	49.7071	82.9623	73.1969	1.12287	0.985426	0.965674	0.592416
BC005537	44.9219	52.216	54.9157	51.3953	48.7054	47.6248	42.4641	45.8663	0.945409	0.878629	0.887117	0.92678
Med1	47.9112	49.4611	48.3091	47.5869	47.2716	44.0143	49.6725	56.2197	1.03669	1.13637	0.978568	0.925084
Upf1	72.2128	77.2144	75.1902	62.519	63.8502	62.0332	74.256	69.9406	1.02826	0.90592	0.849384	0.992241
Zeb1	43.5657	49.0784	54.8109	56.7875	45.1432	53.5359	47.2572	48.5103	1.08454	0.988448	0.82394	0.942842
Dpp9	61.6396	52.7517	48.4139	54.2234	41.2898	54.1237	60.0264	53.2973	0.973871	1.01032	0.853153	0.998165
Apoo-ps	45.5309	47.1398	35.9347	46.2294	49.6912	44.1319	48.7925	48.1763	1.07148	1.02194	1.38176	0.954726
Top2b	52.0906	60.7614	57.1179	55.7317	57.1516	54.3924	53.4359	57.0268	1.02578	0.938638	1.00059	0.976012
Atrx	50.8728	60.5063	64.6335	60.5205	60.1536	57.667	49.5602	53.9096	0.974249	0.891156	0.930796	0.952928
Capn2	59.5914	53.823	54.3914	56.3727	49.9152	64.5353	56.2069	52.3511	0.9433	0.972703	0.917855	1.14454
Ipo4	58.595	61.4501	45.8971	59.3139	54.2615	58.9769	55.3831	57.1103	0.945278	0.929491	1.18185	0.994327
Smarca2	43.8978	41.6299	53.3777	47.5492	46.7115	54.7954	36.6225	44.3356	0.834643	1.06484	0.875347	1.15208
Npepps	56.879	56.9606	63.5848	57.7679	66.6731	58.8761	62.7413	56.1083	1.10289	0.985064	1.04849	1.01915
Rabac1	52.2567	48.8999	45.7573	49.3214	59.9744	59.531	61.3183	55.997	1.17308	1.14484	1.31003	1.20658
Ube2e1	48.8246	47.3183	35.655	46.9458	44.4711	41.2099	55.3082	34.2884	1.13252	0.725213	1.24657	0.878078
Ahsa1	61.1137	56.833	66.7308	56.976	49.96	54.8122	65.0442	49.7906	1.06421	0.876303	0.749056	0.962089
Mapk9	59.453	50.6345	54.9856	53.8086	47.5852	43.88	46.4709	44.5861	0.782007	0.880784	0.865656	0.815825
Mkl1	62.8575	70.7352	40.3042	64.2913	47.0027	67.323	70.0246	52.3511	1.11384	0.740466	1.16579	1.04708
Edem3	48.8246	50.609	52.5737	49.0952	65.4409	50.0766	43.1756	48.7886	0.884537	0.964103	1.24428	1.01995
Egf	81.9555	88.6422	59.3551	77.5643	52.8725	66.9703	94.0839	72.6681	1.14781	0.819994	0.890966	0.863592
Ranbp10	50.1255	60.4808	47.6799	56.335	58.5406	53.0825	44.43	54.2436	0.886603	0.897044	1.22731	0.942368
Elp3	61.2798	55.5321	59.2503	57.8433	59.1903	54.1741	59.9703	54.6611	0.978665	0.984343	0.99899	0.936675
Uhrf1bp1	48.2433	49.8182	48.0644	46.5311	66.5611	62.8728	57.1431	54.021	1.18409	1.08419	1.38403	1.35045
Phip	60.3664	58.7207	50.7909	62.8584	61.0722	45.5761	59.0528	66.6286	0.978276	1.13444	1.20203	0.725496
Sptan1	67.5628	67.3681	76.6933	67.1193	61.2066	74.7622	61.2622	73.837	0.906882	1.09588	0.798333	1.1137
Zfp445	55.9379	55.277	46.9108	56.5235	51.3266	46.0295	45.5534	51.0708	0.814689	0.924045	1.09393	0.81467
Eri3	61.778	50.6855	57.1529	55.1661	56.8379	66.6512	60.4009	50.7368	0.977744	1.00101	0.994498	1.20782
Gm4070	54.2772	48.9254	41.4577	61.6518	42.1412	57.751	53.155	60.1996	0.979363	1.22997	1.01645	0.936831
Gvin1	54.2772	48.9254	41.4577	61.6518	42.1412	57.751	53.155	60.1996	0.979363	1.22997	1.01645	0.936831
Abcc1	53.1147	63.0316	62.9206	64.4044	50.2737	70.4632	50.9644	50.7368	0.959592	0.805252	0.79932	1.09393
Sdf4	59.1486	58.6952	62.8857	62.142	54.1271	57.667	51.6385	57.973	0.873244	0.987718	0.860943	0.928104
Supt5	67.8119	65.0213	63.41	66.0258	60.893	67.9107	62.8349	53.6035	0.926714	0.824669	0.960368	1.0285
Lypla1	45.6969	45.7368	44.9533	45.1359	48.4366	38.2376	54.4844	52.3789	1.19188	1.14491	1.07731	0.847503
Nf1	56.5745	59.843	48.379	56.6744	56.6363	44.9212	49.1857	50.2915	0.869628	0.840657	1.17033	0.792984
Prkacb	35.1238	33.3652	46.3865	36.9911	54.8216	52.5284	39.562	41.0515	1.126	1.22968	1.18145	1.4189
Sorbs3	51.8692	48.8744	71.1702	42.9488	50.901	44.7868	37.5025	45.9777	0.723553	0.940853	0.7156	1.04269
Rnpepl1	66.0405	62.3939	61.5224	61.4632	63.2901	68.6664	67.7965	66.9348	1.02655	1.07266	1.02869	1.117
Rps15a	62.5807	56.2718	43.9046	60.1812	54.3959	48.8339	63.7711	74.3101	1.01899	1.31999	1.23841	0.811761
Tbc1d4	86.7439	75.0716	80.888	80.4301	44.1575	53.4688	72.1778	70.0798	0.832272	0.933593	0.54647	0.665202
Ei24	54.3879	49.5631	42.1918	54.2988	49.5119	49.1866	51.3763	50.4029	0.944729	1.01691	1.17309	0.906023
Gm12669	49.5165	49.9967	41.1431	43.3259	50.8338	53.9054	52.1627	56.9711	1.05333	1.13922	1.23496	1.24362
Atxn2l	52.4228	49.7672	51.3852	48.5673	46.7339	43.8464	45.6658	47.2301	0.871351	0.949123	0.909658	0.902997
Tspan3	78.2743	67.3936	67.6047	69.231	65.4857	58.7921	68.8263	60.1439	0.87945	0.892587	0.968702	0.849435
Cops4	54.0558	51.1956	51.6299	55.2038	62.1476	54.6946	56.2631	50.7647	1.04076	0.991598	1.20332	0.990794
Anapc1	69.1405	65.3274	58.2715	64.2913	66.1578	61.6133	52.7806	55.6074	0.763724	0.851438	1.13511	0.958412
Golga2	56.5468	56.0423	42.9259	56.2219	53.4774	50.614	57.218	47.4249	1.01185	0.846508	1.24524	0.900431
Rpl11	61.1137	59.7155	56.3489	70.1737	58.8766	57.8853	74.256	66.072	1.21469	1.10627	1.04478	0.825136
Psmd12	49.738	51.9864	45.7573	54.6382	56.1882	53.5527	51.3763	48.5103	1.03287	0.933263	1.22747	0.98017
Srsf1	65.9021	61.093	55.8945	58.3712	50.3633	48.4477	48.0811	55.0229	0.729993	0.900805	0.901219	0.830283
Fam220a	38.8327	33.8498	36.0395	34.1253	50.184	56.4915	43.5501	42.1926	1.12117	1.24574	1.39139	1.6535
Ino80d	58.429	57.9809	46.6312	52.6397	47.4508	52.1253	46.1713	51.9058	0.790571	0.895402	1.01754	0.990248
Nid1	67.3691	96.1162	101.931	93.8163	95.0584	124.486	47.1075	82.27	0.699691	0.856092	0.932639	1.32657
Tnpo1	47.8005	54.1036	51.6998	49.5099	59.6384	47.4065	39.6182	44.1964	0.829182	0.817223	1.15326	0.957601
A330023F24Rik	47.579	54.2057	55.3702	52.8282	39.8784	29.7403	36.5289	48.1763	0.768238	0.888975	0.720719	0.563789
Jmjd1c	50.8451	50.4814	54.0768	53.1676	57.7117	47.0035	53.5108	54.5776	1.05232	1.08098	1.06709	0.884281
Dpm1-adnp	48.7139	55.7362	54.5662	54.4496	49.1759	46.4997	51.3763	51.9893	1.05454	0.932895	0.901396	0.854262
Drosha	52.4228	59.8941	51.1405	48.1525	49.0191	46.4493	46.0777	46.6178	0.879194	0.778707	0.958599	0.964703
Pcyox1	61.5289	58.4656	60.6835	61.5386	52.0884	47.0539	62.5728	54.2993	1.01694	0.928861	0.858595	0.765005
Rfx7	40.7425	48.2622	41.9471	47.5114	61.7667	53.7207	44.5049	50.5977	1.09212	1.04829	1.47137	1.13041
Ap1g1	53.1424	58.3125	52.4339	56.071	58.563	54.6443	48.9985	59.0863	0.922169	1.01325	1.11667	0.974599
Rpl19	62.47	67.5466	55.6848	75.1887	65.6425	64.8712	73.9377	69.8293	1.18328	1.03374	1.1785	0.86296
Ubxn4	39.9121	43.5941	53.8321	45.7015	53.2533	52.1757	46.8828	43.3058	1.17421	0.993403	0.989269	1.14135
Stat3	45.3648	57.8279	48.0993	51.0937	72.9013	72.5624	72.6646	80.5722	1.60046	1.39263	1.51457	1.41936
Cped1	58.9272	61.5011	66.7308	67.3833	57.8237	45.5425	47.6317	64.1516	0.80864	1.04303	0.866721	0.676352
Phb2	55.7995	51.8079	53.8321	48.3033	48.7054	54.4763	51.938	55.1899	0.930921	1.06515	0.904942	1.12753
Mgst3	31.6087	28.5186	37.9621	32.0891	85.1785	71.5212	41.4905	54.8559	1.31165	1.92029	2.24051	2.22502
Tsnax	64.8503	63.1592	58.0268	62.5567	64.1191	62.7217	63.8085	60.617	0.98396	0.959814	1.10481	1.00263
Gdi2	59.1763	59.3839	50.3715	59.427	58.2493	54.3924	53.3235	57.8339	0.901264	0.973942	1.15609	0.915423
Ran	61.612	56.8841	60.9631	59.9549	54.8888	60.1356	59.1277	51.6831	0.959745	0.90873	0.900524	1.00301
Supt6	58.512	59.9961	64.3538	57.4285	68.2637	62.8224	58.9967	46.3951	1.00827	0.77368	1.06066	1.09376
Nutf2	40.272	41.8085	42.3316	44.4571	45.1432	46.2142	50.3653	35.5408	1.25001	0.850444	1.06626	1.03943
Angptl2	80.2395	86.4229	85.7119	85.5206	59.2575	52.9146	86.7818	66.5451	1.08143	0.77026	0.691717	0.61918
Rps27a	90.9787	91.8563	70.8207	89.8193	78.5022	69.5732	100.862	91.1204	1.10851	0.991997	1.10831	0.774842
Jarid2	59.8129	57.5218	77.0428	48.982	57.2412	51.017	39.2999	44.0573	0.65762	0.76633	0.743312	1.04146
Ndufs4	49.1567	49.1295	52.7834	48.2656	73.9319	63.4102	57.0869	61.0623	1.161	1.24239	1.39991	1.31313
Tapt1	52.7549	51.7568	50.5462	63.3863	54.1047	53.1665	57.7984	55.2456	1.09542	1.06728	1.07026	0.839023
Rasd2	42.7077	46.9612	18.5965	47.3229	6.16099	17.196	51.8631	25.1875	1.21387	0.537332	0.334874	0.364718
Etfa	60.6155	52.1395	58.7609	54.7136	60.4449	50.7987	70.5863	72.6959	1.16422	1.3935	1.02861	0.928578
Gars	49.5996	48.5428	54.3914	53.5824	49.5119	52.5284	49.0921	53.687	0.98979	1.10576	0.910455	0.980366
Kcng4	22.9177	23.825	35.2356	23.4164	94.5656	87.5417	23.535	29.8632	1.02682	1.25238	2.67905	3.72684
Lrtm1	80.9591	90.0197	49.3927	85.4452	30.6033	28.8839	112.114	67.8811	1.38435	0.754342	0.62036	0.338814
Pgm2l1	54.8031	51.6548	46.3166	49.7362	39.632	40.8908	59.6333	58.808	1.08798	1.13821	0.855986	0.822512
Zfand6	50.9004	46.8592	48.2042	46.0786	49.4671	41.6801	46.3398	41.2185	0.910577	0.87988	1.02615	0.904751
Sumo2	46.3058	42.3442	35.69	47.1344	47.1148	47.2218	44.299	42.777	0.956754	1.0102	1.31922	1.00185
Pla2g7	31.5256	25.8146	18.0023	30.9956	33.1349	41.7641	24.752	25.104	0.785819	0.972578	1.83595	1.3463
0610009O20Rik	62.9405	61.8072	74.9455	53.243	56.5243	49.1698	52.4248	51.0152	0.833192	0.825674	0.754533	0.923641
Rrp12	55.6611	58.7207	55.1954	54.3365	67.4124	53.9222	62.9472	60.3666	1.13067	1.02798	1.22094	0.992389
Abcf1	54.6093	60.3787	60.5087	57.3531	53.9254	57.9021	62.1609	59.2255	1.13803	0.980931	0.891381	1.00956
Zfp609	42.1818	47.0122	52.8184	42.2324	49.0639	46.8188	47.6317	58.2792	1.1289	1.23915	0.929051	1.10834
Zfp871	59.1209	55.5066	54.9856	57.24	54.844	47.0371	55.4018	51.3213	0.9372	0.924734	0.997429	0.822063
Desi2	49.9871	51.8334	53.1679	53.7332	60.2433	52.7131	60.1949	58.3905	1.2038	1.12626	1.13283	0.981051
Foxk1	45.9183	43.1349	60.4388	44.7211	56.7931	46.3486	40.2922	46.1446	0.877742	1.06961	0.93978	1.03631
Copb2	59.4807	57.0116	56.0693	58.2581	61.0498	59.128	60.7566	55.8857	1.02141	0.980286	1.08867	1.01491
Eef1b2	79.1323	75.3522	74.9105	76.056	53.8806	59.7661	90.3018	71.6383	1.14097	0.950778	0.719641	0.786098
Foxj2	44.6728	49.2825	51.6648	49.8493	46.9355	47.8095	44.0369	42.3596	0.985796	0.85981	0.908639	0.959163
Rbms2	44.2576	47.803	62.9206	51.7724	55.0008	56.8945	56.5065	61.9529	1.27614	1.29539	0.87433	1.09874
Dnajb2	61.6673	52.318	60.3688	49.0197	53.2981	58.2883	56.3941	44.6139	0.914628	0.853026	0.883069	1.18869
Aamdc	58.3459	53.0323	57.3626	52.5265	60.6241	62.4698	54.3159	47.0909	0.931047	0.888178	1.05676	1.18894
Add1	56.3254	51.6038	47.4352	50.9428	54.2839	56.29	46.4334	49.5401	0.824689	0.960086	1.14408	1.10476
Arl5a	48.6031	47.8285	41.3878	54.0725	51.8867	51.8566	61.7115	57.1381	1.26915	1.19424	1.25306	0.959095
Dnm1l	48.8799	47.2673	53.4825	49.8493	63.0885	45.0051	52.3312	52.9355	1.07046	1.11966	1.17927	0.903018
Eya4	44.0362	39.5127	56.314	47.2852	56.9051	38.0864	43.8309	45.1427	0.995348	1.14213	1.01048	0.805872
Hnrnpl	60.2004	59.3329	50.5113	63.8011	53.0741	59.0608	66.8042	51.5718	1.10952	0.869414	1.05064	0.925819
Itgb6	60.1727	52.8537	59.1803	54.6382	80.4065	63.9476	53.0053	44.3356	0.881083	0.839141	1.35806	1.17007
Zc3h7b	58.512	57.8024	59.0755	59.5401	49.3775	58.4563	49.9534	51.0152	0.853979	0.882782	0.836115	0.981827
Gorasp2	57.0174	52.0119	44.359	45.5129	51.3714	48.1286	51.8444	58.5018	0.909433	1.12454	1.15773	1.05734
Lrrfip2	43.7041	48.3132	50.756	43.8161	48.3694	48.2462	41.4343	37.3777	0.948184	0.774122	0.953071	1.10088
Hnrnph1	46.4442	47.6755	42.9259	44.4194	45.8602	48.0446	52.2751	47.0353	1.12527	0.9866	1.0682	1.08143
Amz2	56.27	48.6193	51.6998	54.4873	48.5486	54.8458	55.0086	51.0987	0.977623	1.05089	0.939166	1.00657
Ssr1	54.637	49.8182	53.2728	52.9036	48.0333	43.8464	41.5841	46.256	0.761534	0.928639	0.901832	0.829121
Ndel1	46.9424	50.7365	53.2378	42.9865	57.2188	50.0094	45.3288	46.59	0.965697	0.918434	1.07464	1.16299
Acadl	47.6344	56.3994	66.2414	39.9699	61.1842	48.2965	73.5446	105.593	1.5428	1.87069	0.92377	1.2078
Esrra	51.6478	46.0684	52.0493	37.4813	67.0091	59.5982	60.9439	64.1516	1.17964	1.39168	1.28686	1.58851
Igdcc4	49.821	51.5528	51.9095	50.8674	61.6547	61.6133	56.469	53.3252	1.13317	1.03431	1.18737	1.21084
Trappc8	42.763	47.4204	38.1718	44.4948	46.7339	41.6801	44.7483	46.9518	1.04632	0.990139	1.22372	0.936882
Dcaf7	57.3218	55.6341	57.1179	61.7272	60.3553	57.7342	58.6596	54.2436	1.0233	0.975051	1.05658	0.935417
Mkrn2	43.455	46.4	42.9608	44.2309	42.4548	49.7071	42.2956	39.2424	0.973382	0.846073	0.988249	1.12353
Sepp1	73.0154	91.0655	71.6596	71.6442	62.4388	87.1722	49.5976	67.8254	0.679715	0.745078	0.871504	1.21644
Tmem131	40.2166	46.6041	38.7311	45.7015	42.0291	44.5181	43.7186	53.7427	1.08686	1.15285	1.08493	0.974163
Gphn	50.2915	51.3997	55.0905	50.2641	50.1616	40.4038	51.7134	45.2819	1.02822	0.881206	0.910694	0.804221
Ndufa8	55.412	46.5276	59.0755	49.7739	74.9848	60.2195	66.5421	60.3944	1.2005	1.29739	1.26885	1.20944
Rps26	48.1603	55.5321	33.8024	55.9579	49.6016	50.3789	58.8282	55.8578	1.22105	1.00586	1.46602	0.900477
Med25	65.7914	59.5114	57.7821	56.9006	52.4244	68.6832	64.4077	56.6928	0.979	0.952716	0.907438	1.20671
Dusp1	56.9897	77.597	106.196	51.9986	52.178	75.2324	63.7711	57.8895	1.11878	0.746355	0.491815	1.44596
Klhl8	35.7881	45.2777	39.3603	37.7452	38.5342	40.1687	42.7075	36.6819	1.19281	0.810574	0.979063	1.06404
Iars2	56.7959	54.4863	52.6086	51.8478	53.903	50.1941	50.4027	51.377	0.887634	0.943039	1.02456	0.968167
Gfpt1	59.5361	54.5373	66.7658	60.4828	58.2941	50.3789	67.9463	51.8779	1.14103	0.951328	0.873304	0.833221
Sept2	59.1209	57.6748	55.1255	58.145	57.174	58.07	55.7576	56.0805	0.943207	0.972405	1.03709	0.998714
Cacul1	44.23	43.0329	37.0183	46.4556	46.7115	46.6508	41.2658	45.0036	0.933135	1.04569	1.26114	1.00419
Pdk1	53.6406	50.0988	53.4126	49.5854	57.9805	48.4813	59.5022	58.307	1.10907	1.16351	1.08536	0.977778
Snx27	52.6165	48.1346	43.1705	47.7	49.9152	47.1714	43.9994	43.8346	0.836539	0.910853	1.15587	0.988942
Wbp2	54.6093	54.8179	62.9556	52.3003	48.5934	46.7012	47.8751	49.4009	0.876909	0.901363	0.77223	0.893148
Fhod1	57.1557	52.0884	54.706	55.5054	65.6425	67.2054	63.6587	58.2792	1.11358	1.11862	1.19955	1.21041
Klf13	49.1567	60.4553	53.3078	55.8071	41.9843	55.1984	71.5599	97.2711	1.45483	1.60797	0.787982	0.989113
Rictor	40.2166	40.6606	36.0046	44.1178	49.1759	34.8286	33.4583	37.2942	0.832369	0.917411	1.36481	0.789922
Usf2	52.1183	42.0636	49.3228	49.5099	37.4812	52.3268	61.8051	52.1841	1.18551	1.24003	0.760403	1.05678
Zfp462	34.3211	43.0329	38.067	50.9051	45.4793	39.6482	40.2548	42.8605	1.17238	0.996003	1.19421	0.779298
Slco5a1	48.9353	53.0833	53.5524	53.1676	47.3164	35.3828	60.6256	50.7925	1.23841	0.956927	0.883769	0.666123
Lgr4	47.5514	45.2011	46.9108	44.3063	45.8153	38.6238	50.59	53.3252	1.06377	1.17933	0.976697	0.872034
Adrbk1	53.2254	49.206	49.148	55.2792	50.5425	63.2255	56.469	52.8799	1.06083	1.07451	1.02832	1.14349
Csnk2b	45.7246	48.0326	40.5139	50.4526	41.6035	47.6416	49.2045	45.4489	1.07594	0.946321	1.02683	0.944394
Cpeb2	28.6194	30.3297	27.0559	36.6894	25.2488	21.9148	35.9859	26.8852	1.2565	0.886807	0.933457	0.598401
Rnf14	63.3557	62.1898	58.7958	63.8388	64.0295	54.5603	61.7115	58.0009	0.974089	0.932751	1.08886	0.854885
Sec31a	53.4192	58.7207	53.7272	57.2023	56.8379	59.9844	59.2026	60.0604	1.10806	1.02278	1.05779	1.04855
Bnip3l	53.4745	48.9764	53.6573	53.3938	41.3122	37.9689	47.8189	47.898	0.894435	0.978027	0.770355	0.71165
Trpm7	44.2023	47.3949	45.7223	44.0801	50.7217	43.7456	43.0071	44.5583	0.973022	0.940275	1.1091	0.992431
Arrdc3	61.7227	85.9128	86.3411	59.9172	55.0456	44.367	45.31	50.2637	0.734521	0.585538	0.637956	0.740904
Rpl30	55.412	50.7365	42.7161	50.2641	45.0984	43.0403	43.9245	50.4864	0.793063	0.99508	1.05564	0.856569
Tomm70a	56.0763	54.0526	49.5675	54.6382	58.2045	46.4493	55.7388	58.14	0.993993	1.07548	1.1739	0.8504
Gm12191	55.412	50.5069	42.6462	50.151	45.0088	43.0235	43.9245	50.4029	0.793063	0.997944	1.05527	0.858163
Ppp2r2a	38.3345	41.885	40.6537	43.8538	50.6097	42.3518	44.7109	41.7194	1.1659	0.996056	1.2443	0.965828
Cct4	60.145	56.0168	53.5874	55.43	63.8502	59.0272	64.314	56.2197	1.0692	1.00362	1.19116	1.06478
Efcab14	62.2486	54.5373	52.6086	57.5793	54.5079	53.8886	65.1004	58.3905	1.04574	1.07052	1.03603	0.936012
[truncated: 4,363 more rows]

## Sheet: Fig. 3b
Gene Symbol	Cas/O	Ovx/O	Cas/E2	Ovx/E2	Induction Rate by E2 in Male	Induction Rate by E2 in Female
Gramd1b	56.187	53.721	30.9494	8.82259	0.551626	0.165783
Foxo6	24.523	18.2386	18.6483	4.67569	0.761413	0.260417
Pnpla3	2.62944	8.80045	17.0193	20.7345	6.27211	2.34083
Kazald1	8.22046	13.1624	7.86373	5.23232	0.957125	0.402063
Aqp4	12.9535	24.1311	73.3199	60.1439	5.62455	2.48622
Angpt1	2.82319	5.94349	10.3914	9.51838	3.58901	1.59153
H19	366.323	529.685	692.382	457.105	1.88985	0.863001
Sfxn2	11.2928	12.4737	14.5853	8.01548	1.28901	0.645434
Btg2	11.2928	36.3752	11.6271	19.4542	1.02935	0.536097
St6galnac4	15.8874	19.9732	35.4804	23.7681	2.22553	1.18905
Lrtm1	80.9591	90.0197	112.114	67.8811	1.38435	0.754342
Actc1	3626.36	2672.53	3436.26	1432.91	0.94758	0.536178
C130080G10Rik	15.4722	8.21375	19.9963	6.1786	1.29053	0.755206
Igf2	40.3827	40.5076	44.5049	27.5254	1.10183	0.680301
Gm13031	4.73299	5.3823	10.7471	7.76499	2.24438	1.43461
Mxra8	22.8346	30.4572	18.9666	16.1423	0.831344	0.531537
Atp9a	8.33118	9.20858	26.0626	18.3966	3.10308	1.98705
6330410L21Rik	10.0749	12.1676	10.2603	7.90415	1.01822	0.652464
Loxl1	7.99904	13.3665	11.5896	12.5242	1.44334	0.937452
Thbd	15.4445	20.5854	20.9325	18.2575	1.35305	0.887461
Kcnc3	12.7874	12.0145	21.3257	13.1643	1.66253	1.09491
B230312C02Rik	61.7504	63.1592	55.5329	38.4632	0.899476	0.609606
Xist	0	364.798	0.0374463	346.085	1.37446	0.948718
Fgfr4	8.05439	8.00968	7.1148	4.87051	0.884774	0.612911
Mustn1	13.1472	14.3103	21.2695	16.2258	1.61313	1.13292
Mrc1	18.8213	30.7378	21.7938	24.9649	1.1571	0.812797
Obsl1	168.533	162.566	185.284	126.522	1.09933	0.778418
Fam20c	18.3231	20.4323	19.4908	15.8361	1.06339	0.776148
Lgmn	18.0463	17.3713	20.221	14.9455	1.11984	0.861156
Fbxl22	9.46599	9.00452	10.0543	7.51451	1.0615	0.836344
Padi2	81.8171	98.0548	169.669	161.618	2.07245	1.64758
Cyp4f39	6.91958	13.8001	11.2339	17.8957	1.61461	1.29464
Itga9	22.1427	18.9528	19.7904	13.9436	0.894244	0.737086
Hist1h2be	13.9499	13.7236	11.6645	9.46271	0.83734	0.691767
Adamts2	16.8007	19.0039	20.0525	19.0924	1.1924	1.00464
Ces1d	29.8372	35.7375	37.7833	39.1033	1.26542	1.09392
Stbd1	38.3898	43.3135	65.6621	65.5154	1.70856	1.5114
Tsix	0	48.8234	0	43.3615	1	0.888359
Col1a1	184.891	222.588	244.056	267.099	1.31983	1.19988
Itm2a	159.344	128.41	161.468	119.759	1.01332	0.932682
Gm5105	54.0835	46.1705	51.4138	41.0515	0.950729	0.889368
Glt28d2	14.8909	13.545	16.5887	14.1662	1.11325	1.04553
Rhobtb1	16.3302	14.4889	43.2879	37.0716	2.64074	2.54794
Snx30	9.63206	10.8156	8.27563	9.24006	0.860623	0.85566
Meg3	53.1977	50.1498	72.571	69.5231	1.36349	1.38554
Peg3	56.6022	58.5166	46.1713	48.9835	0.816041	0.837365
Col1a2	156.466	187.539	182.027	231.753	1.16326	1.23563
Tceal7	18.157	16.4785	22.8422	22.8218	1.25663	1.38262
Col3a1	337.565	413.06	226.962	306.982	0.672448	0.743251
Car3	1433.96	1328.1	1828.35	1977.51	1.27502	1.48894
Tbc1d1	62.9405	66.5008	115.335	150.179	1.83112	2.25641
Entpd4	358.877	229.143	409.55	357.496	1.14116	1.5599
Myc	10.2133	10.0504	5.29865	7.20836	0.523465	0.72001
Dpy19l3	10.324	9.66774	6.45949	8.37729	0.629267	0.867886
Selenbp1	12.566	13.3155	9.56753	14.5002	0.763269	1.08831
Rian	26.7649	19.9732	62.2358	67.0461	2.32034	3.34506
Lmcd1	22.8346	29.5389	33.3459	64.43	1.45832	2.17721
Mki67	1.10713	1.68356	0.35574	1.02977	0.377539	0.633432
Col18a1	11.2374	11.6064	9.21179	16.7824	0.821334	1.44215
Igfn1	90.093	9.10655	25.2201	53.7148	0.280732	5.84528

## Sheet: Fig. 3d
Gene Symbol	Cas/P	Ovx/P	Cas/DHT	Ovx/DHT	Induction Rate by DHT in Male	Induction Rate by DHT in Female
Amd1	153.526	203.658	1923.59	1595.97	12.5219	7.83315
Amd2	153.526	203.658	1923.59	1595.97	12.5219	7.83315
1700001O22Rik	1.60797	0.60332	19.0207	20.9912	11.1949	29.988
Npnt	1.71284	1.88537	16.6011	31.1509	9.21265	15.7406
Slc30a2	1.95753	0.75415	16.3322	21.0584	7.98638	24.7713
Tfcp2l1	4.64914	1.65913	36.6075	27.6748	7.7293	15.7889
Cbr2	3.53055	5.16593	27.8253	26.0459	7.69175	4.9651
Mettl21c	11.92	30.3545	85.6937	94.0741	7.1376	3.09229
Smox	58.7259	105.128	362.938	533.579	6.1714	5.07162
Cdk19	12.5841	11.0106	72.0948	68.045	5.69174	6.13334
Spon1	5.83764	3.88387	25.921	18.5226	4.38238	4.6745
Vaultrc5	0.559294	1.20664	2.73324	1.20909	4.29738	1.00188
Golm1	3.77524	9.12521	15.212	24.5513	3.95125	2.67217
Spns2	12.7589	25.0755	49.2431	116.946	3.83727	4.64921
Odc1	46.1068	46.7196	155.683	103.31	3.37142	2.2087
Stab2	8.70402	8.48419	24.8008	35.4331	2.82834	4.13937
Slc40a1	6.5018	12.5189	18.3485	28.6488	2.79447	2.27823
Serpinb6a	53.9719	65.2717	149.387	193.522	2.7646	2.96186
Ttll7	134.266	171.607	361.168	332.887	2.6887	1.93927
Cd24a	66.3463	56.7121	168.811	126.434	2.54207	2.22724
Npc1	36.494	24.8869	86.1642	96.6099	2.35733	3.87042
Pdk4	168.977	104.638	381.78	85.5265	2.25862	0.817528
Gadl1	4.61418	9.54	9.63354	19.6142	2.06474	2.04504
St3gal5	15.1359	8.74814	29.5503	32.9982	1.94608	3.74069
Msrb1	43.1705	54.1103	80.9218	88.7508	1.87245	1.639
Tiam1	24.2244	8.63502	43.1717	26.0795	1.77894	2.99707
Acsl3	33.313	19.7964	58.2045	39.0772	1.74497	1.96906
Lincpint	17.3731	12.5189	27.9597	13.4008	1.60588	1.06989
Rcan2	16.3943	6.78735	26.3018	19.1272	1.60066	2.79167
Pfkfb3	365.464	464.481	558.208	301.954	1.52725	0.650165
Pygo1	6.32702	6.0332	9.23028	7.54004	1.45173	1.24569
Casp12	5.9425	2.94118	8.35654	6.04546	1.39951	2.02075
H60b	16.8138	27.6773	21.9555	17.4647	1.304	0.632339
2310061I04Rik	15.2058	13.4239	18.6622	20.437	1.22582	1.51858
0610009L18Rik	8.63411	6.67423	10.216	8.0942	1.18112	1.20961
Nqo1	11.1509	13.273	12.21	14.0725	1.09413	1.05978
Eif2s3y	24.2594	0	25.9882	0	1.07097	1
Slc43a3	9.89252	7.73004	10.4625	12.9642	1.05704	1.66847
Cyp17a1	0	0.30166	0	0.302273	1	1.00153
3000002C10Rik	2.58674	2.67723	2.4868	1.41061	0.962803	0.543926
Ddx3y	75.0503	0.075415	70.8402	0.100758	0.943977	1.14447
Jak3	6.39693	6.14632	5.82493	9.58878	0.911959	1.55112
Unkl	9.29827	8.5596	8.15491	10.9826	0.878343	1.2798
Ece1	58.656	71.3803	51.2594	64.0483	0.874113	0.897427
Mafb	45.6874	14.442	39.9232	22.1163	0.87411	1.52774
1810011O10Rik	8.59915	7.23984	7.4828	7.64079	0.871671	1.05463
Uty	21.1134	0.15083	18.2141	0	0.863329	0.398676
Prkg1	12.1647	11.5385	10.4177	12.326	0.857559	1.06767
Asb15	60.8582	22.3983	50.9682	28.3297	0.837757	1.26364
Kdm5d	18.3169	0.075415	15.1672	0	0.82898	0.570077
Ptpn3	21.9523	4.48719	18.0573	20.7057	0.823374	4.53561
Fabp4	35.5502	28.2429	27.6684	43.2586	0.778915	1.52979
Cmtm6	11.3257	8.63502	8.78221	11.1001	0.777388	1.28221
Ar	72.149	59.8418	53.3206	56.1053	0.739395	0.937664
Timp4	14.1921	8.86126	10.0144	7.8591	0.707692	0.888168
Chac1	74.1764	52.1495	51.0802	13.1489	0.68905	0.25357
Adarb1	16.0098	9.72853	10.5969	15.4159	0.663999	1.57866
Sh3d19	12.2695	7.61691	7.79645	8.3461	0.63838	1.09449
Eda2r	22.3718	15.8371	13.8902	12.4436	0.622569	0.787065
Lpl	119.374	37.5944	73.0805	46.8188	0.61252	1.24472
Rcan1	68.3038	27.3002	41.6483	33.1997	0.610321	1.21531
Cited2	37.6126	31.3349	22.6948	17.0281	0.604436	0.544873
Igf1	31.6001	26.6592	19.0207	27.9939	0.603172	1.04988
Cish	56.279	12.4435	33.5606	9.18575	0.597041	0.740285
Atp1b1	40.9683	2.37557	24.0167	8.95064	0.587232	3.65598
Fhl1	73.1627	11.1237	39.4527	12.7626	0.539875	1.14602
Mb	145.347	5.42988	32.7989	21.9148	0.226192	3.98106
Socs2	35.5851	9.91707	6.76588	6.21339	0.192402	0.630263
