# Supplementary material for: Sex differences in metabolic pathways are regulated by Pfkfb3 and Pdk4 expression in rodent muscle
Source: Commun Biol. 2021 Nov 4;4:1264. doi: 10.1038/s42003-021-02790-y (PMC8569015; doi:10.1038/s42003-021-02790-y)
Supplement: Supplementary file 6 — Supplementary Data 3 [file 42003_2021_2790_MOESM6_ESM.xlsx]

## Sheet: Fig. 4
ECAR of male and female type IIB fibers (Fig. 4b)
Sample	ECAR (mpH/min)			Mean	SD
	Rep. #1	Rep. #2	Rep. #3
Male	20.4706	21.5811	20.5913	20.881	0.609291
Female	13.4811	9.37117	11.9758	11.6094	2.07934
qRT-PCR analysis (Fig. 4c, 4e)
Hk2 qRT-PCR result (Fig. 4c)							Gp1 qRT-PCR result (Fig. 4c)
Sample	Rep. #1	Rep. #2	Rep. #3	Mean	SD		Sample	Rep. #1	Rep. #2	Rep. #3	Mean	SD
Male	3.12222	3.05779	2.87284	3.01761	0.129455		Male	9.77325	8.68097	9.64694	9.36705	0.597517
Cas+P	3.04644	3.41696	2.97483	3.14608	0.237312		Cas+P	7.26586	8.66958	7.37805	7.77117	0.780072
Cas+DHT	3.29209	3.743	3.55266	3.52925	0.226364		Cas+DHT	7.37047	9.44946	7.87748	8.23247	1.08401
Cas+Oil	2.91945	3.16439	3.14699	3.07694	0.136674		Cas+Oil	9.77328	8.21075	8.41008	8.79804	0.850446
Cas+E2	3.11594	3.30599	3.08455	3.16883	0.119816		Cas+E2	7.52153	8.24282	9.24359	8.33598	0.864803
Female	3.24376	3.38913	3.01256	3.21515	0.189912		Female	7.45873	9.06859	8.52685	8.35139	0.819147
Ovx+P	2.94643	3.00324	3.28985	3.07984	0.184081		Ovx+P	7.97848	8.11433	7.38508	7.82596	0.387813
Ovx+DHT	3.75374	3.36883	3.43086	3.51781	0.206659		Ovx+DHT	8.11551	8.85589	7.74735	8.23958	0.564588
Ovx+Oil	2.83825	3.27407	3.15943	3.09058	0.225916		Ovx+Oil	7.97022	8.78748	9.07	8.60923	0.571148
Ovx+E2	3.34257	2.78062	3.23819	3.12046	0.298903		Ovx+E2	7.86159	9.09126	7.64372	8.19886	0.780484
Pfkm qRT-PCR result (Fig. 4c)							Aldoa qRT-PCR result (Fig. 4c)
Sample	Rep. #1	Rep. #2	Rep. #3	Mean	SD		Sample	Rep. #1	Rep. #2	Rep. #3	Mean	SD
Male	6.01915	4.9218	5.68422	5.54172	0.562383		Male	15.8128	13.6042	14.9179	14.7783	1.11089
Cas+P	5.11113	4.8033	4.9936	4.96934	0.155339		Cas+P	13.2041	14.7733	14.044	14.0071	0.785267
Cas+DHT	4.52067	5.4014	5.27938	5.06715	0.47718		Cas+DHT	14.805	14.6166	12.7633	14.0616	1.12833
Cas+Oil	4.91271	4.7478	4.87636	4.84562	0.0866448		Cas+Oil	13.4907	14.1945	15.3906	14.3586	0.960492
Cas+E2	5.49509	4.85499	5.54849	5.29952	0.385904		Cas+E2	15.4196	14.775	15.2879	15.1609	0.340554
Female	5.38809	4.69038	4.32305	4.80051	0.540994		Female	15.0861	14.477	15.1936	14.9189	0.386443
Ovx+P	4.42971	5.30317	4.86917	4.86735	0.436729		Ovx+P	13.2616	14.1634	12.357	13.2606	0.903189
Ovx+DHT	5.39485	5.11693	5.42105	5.31095	0.168528		Ovx+DHT	15.7981	13.7511	14.398	14.6491	1.04634
Ovx+Oil	4.78159	4.79784	5.07635	4.88526	0.165688		Ovx+Oil	13.4687	13.7825	14.2602	13.8372	0.398572
Ovx+E2	5.2758	5.72185	5.36241	5.45335	0.23652		Ovx+E2	14.9139	15.4209	15.3984	15.2444	0.286429
Tpi qRT-PCR result (Fig. 4c)							Gapdh qRT-PCR result (Fig. 4c)
Sample	Rep. #1	Rep. #2	Rep. #3	Mean	SD		Sample	Rep. #1	Rep. #2	Rep. #3	Mean	SD
Male	16.805	18.6494	17.0527	17.5024	1.00106		Male	14.463	13.7697	16.9944	15.0757	1.69744
Cas+P	16.9137	13.538	14.6922	15.048	1.71574		Cas+P	11.0196	11.211	10.6619	10.9641	0.278719
Cas+DHT	15.5455	17.6611	19.1052	17.4373	1.79038		Cas+DHT	13.644	12.6188	12.69	12.9843	0.572455
Cas+Oil	17.9436	19.1542	17.0741	18.0573	1.04469		Cas+Oil	10.5074	10.9837	12.2696	11.2536	0.911574
Cas+E2	18.0612	20.3753	17.9189	18.7851	1.37898		Cas+E2	16.0006	14.9205	13.3487	14.7566	1.33353
Female	17.5452	15.1453	18.0908	16.9271	1.56703		Female	12.5185	14.7003	13.3553	13.5247	1.10071
Ovx+P	15.0767	14.3997	17.2939	15.5901	1.51385		Ovx+P	11.133	11.0851	10.3944	10.8708	0.413291
Ovx+DHT	16.9852	15.6997	17.856	16.8469	1.08476		Ovx+DHT	12.0183	14.7204	13.0775	13.2721	1.36156
Ovx+Oil	17.546	13.8473	14.9651	15.4528	1.89697		Ovx+Oil	11.2757	10.788	10.8183	10.9607	0.273259
Ovx+E2	18.288	16.3294	15.9315	16.8496	1.26148		Ovx+E2	16.7203	14.6081	16.6757	16.0014	1.2068
Pgk1 qRT-PCR result (Fig. 4c)							Pgam2 qRT-PCR result (Fig. 4c)
Sample	Rep. #1	Rep. #2	Rep. #3	Mean	SD		Sample	Rep. #1	Rep. #2	Rep. #3	Mean	SD
Male	14.7389	13.7657	16.0546	14.8531	1.14868		Male	7.65983	9.0376	7.91742	8.20495	0.732505
Cas+P	11.9357	14.0754	12.9342	12.9818	1.0706		Cas+P	6.51443	6.32797	6.47772	6.44004	0.0987755
Cas+DHT	14.6042	13.7906	14.03	14.1416	0.418111		Cas+DHT	7.57364	8.34196	7.06874	7.66145	0.641139
Cas+Oil	13.4806	14.7987	15.4386	14.5727	0.998387		Cas+Oil	7.03809	6.50807	5.8299	6.45869	0.605606
Cas+E2	15.428	16.6217	14.9738	15.6745	0.851129		Cas+E2	8.47385	7.78275	8.8607	8.37243	0.546088
Female	14.6703	14.0934	15.5255	14.7631	0.720555		Female	6.83623	7.54437	7.91361	7.4314	0.547501
Ovx+P	15.0128	15.3003	13.8886	14.7339	0.746029		Ovx+P	6.53837	6.6371	6.06862	6.4147	0.303749
Ovx+DHT	13.689	12.8038	13.0215	13.1715	0.461271		Ovx+DHT	7.39704	7.09626	7.88988	7.46106	0.400661
Ovx+Oil	14.5111	13.9921	13.686	14.0631	0.417111		Ovx+Oil	7.98142	7.80657	7.39333	7.7271	0.301991
Ovx+E2	14.1088	15.5715	13.784	14.4881	0.952176		Ovx+E2	6.01604	6.83758	6.11719	6.3236	0.447984
Eno3 qRT-PCR result (Fig. 4c)							Pkm qRT-PCR result (Fig. 4c)
Sample	Rep. #1	Rep. #2	Rep. #3	Mean	SD		Sample	Rep. #1	Rep. #2	Rep. #3	Mean	SD
Male	12.8846	13.9431	14.5554	13.7944	0.845289		Male	4.18573	3.83159	3.52486	3.84739	0.330718
Cas+P	14.0912	14.2973	13.0916	13.8267	0.64492		Cas+P	3.85532	4.04014	4.15666	4.01738	0.151953
Cas+DHT	14.2339	13.4423	14.3385	14.0049	0.49		Cas+DHT	3.45069	3.71944	3.32347	3.49787	0.202157
Cas+Oil	13.5271	14.6976	15.8519	14.6922	1.16242		Cas+Oil	4.22503	4.52415	3.94265	4.23061	0.290792
Cas+E2	14.486	14.4163	13.7222	14.2082	0.422279		Cas+E2	4.49435	4.74155	4.3282	4.52137	0.207995
Female	14.155	13.6073	13.2819	13.6814	0.441214		Female	4.70704	4.37513	3.63926	4.24048	0.546479
Ovx+P	13.5645	13.1612	12.7943	13.1733	0.385279		Ovx+P	3.52342	4.00985	4.11345	3.88224	0.315034
Ovx+DHT	13.2981	12.7708	13.7143	13.2611	0.472838		Ovx+DHT	3.62455	3.59787	4.24383	3.82208	0.365486
Ovx+Oil	12.8931	12.9123	14.065	13.2901	0.671148		Ovx+Oil	3.85952	4.06606	3.97236	3.96598	0.103415
Ovx+E2	13.8043	12.4459	13.3423	13.1975	0.690692		Ovx+E2	4.38896	4.03807	4.38244	4.26982	0.200732
Pfkfb3 qRT-PCR result (Fig. 4e)
Sample	Rep. #1	Rep. #2	Rep. #3	Mean	SD
Male	17.179	16.8857	16.7614	16.942	0.214428
Cas+P	6.23609	6.98219	7.16434	6.79421	0.491847
Cas+DHT	8.20535	8.33255	8.30621	8.28137	0.0671383
Cas+Oil	6.15234	5.6104	6.01759	5.92677	0.28215
Cas+E2	2.17467	2.80159	2.54119	2.50582	0.314958
Female	4.52491	5.40526	6.18461	5.37159	0.830363
Ovx+P	6.73656	7.86301	6.17062	6.9234	0.861521
Ovx+DHT	5.26741	6.22073	5.37351	5.62055	0.52247
Ovx+Oil	6.82755	6.72896	7.17016	6.90889	0.231573
Ovx+E2	10.2158	8.44168	9.35196	9.33647	0.887154
Western blotting analysis (Fig. 4f)
PFKFB3					GAPDH					PFKFB3/GAPDH
Sample	Rep. #1	Rep. #2	Rep. #3		Sample	Rep. #1	Rep. #2	Rep. #3		Sample	Rep. #1	Rep. #2	Rep. #3	Mean	SD
MS	25012.5	26028.3	21029.5		MS	22813	20157.1	21312.8		MS	1.09641	1.29127	0.986704	1.1248	0.154256
FS	7061.75	8263.21	7943.24		FS	24259.7	21396.2	20490.4		FS	0.291089	0.3862	0.387656	0.354982	0.0553372
