# Supplementary material for: Sex differences in metabolic pathways are regulated by Pfkfb3 and Pdk4 expression in rodent muscle
Source: Commun Biol. 2021 Nov 4;4:1264. doi: 10.1038/s42003-021-02790-y (PMC8569015; doi:10.1038/s42003-021-02790-y)
Supplement: Supplementary file 7 — Supplementary Data 4 [file 42003_2021_2790_MOESM7_ESM.xlsx]

## Sheet: Fig. 5
qRT-PCR analysis (Fig. 5a)
Pfkfb3 qRT-PCR result of siPfkfb3 treatment
Transfection Time	Sample			Mean	SD
	Rep. #1	Rep. #2	Rep. #3
6H	0.286817	0.263292	0.258347	0.269486	0.0152117
12H	0.435411	0.430945	0.433701	0.433352	0.00225312
24H	0.478897	0.475983	0.532761	0.49588	0.0319723
Western blotting analysis (Fig. 5b)
PFKFB3								GAPDH								PFKFB3/GAPDH
Sample	6H		12H		24H			Sample	6H		12H		24H			Sample	6H		12H		24H
	CTRL	KD	CTRL	KD	CTRL	KD			CTRL	KD	CTRL	KD	CTRL	KD			CTRL	KD	CTRL	KD	CTRL	KD
Rep. #1	17980.2	5337.82	18016.1	9171.3	19590.8	9269.14		Rep. #1	20143.1	21541.1	20381.3	20809.6	21890	21006.1		Rep. #1	0.892623	0.247798	0.883954	0.440725	0.894963	0.441259
Rep. #2	19325.9	4559.6	17866.3	8919.64	18433.4	9276.4		Rep. #2	21754	21819.9	21491.9	21360.2	21983.2	21512		Rep. #2	0.888386	0.208965	0.831301	0.417582	0.838519	0.43122
Rep. #3	16021.1	5736.46	18919.8	9811.05	18187.1	10323		Rep. #3	19100.5	19380.4	20756.3	21378.7	21337.5	21112.4		Rep. #3	0.838778	0.295993	0.91152	0.458916	0.852354	0.488954
																Mean	0.873263	0.250919	0.875592	0.439074	0.861946	0.453811
																SD	0.0299394	0.0435975	0.0407579	0.0207164	0.0294191	0.0308459
ECAR analysis (Fig. 5c)
Sample	12-H ECAR (mpH/min)			Mean	SD		Sample	24-H ECAR (mpH/min)			Mean	SD
	Rep. #1	Rep. #2	Rep. #3					Rep. #1	Rep. #2	Rep. #3
M	17.62	18.7767	20.2967	18.8978	1.34244		M	19.8533	20.1333	20.48	20.1556	0.313924
M-KD	14.7767	15.31	14.7667	14.9511	0.310847		M-KD	10.6533	9.81667	9.32667	9.93222	0.67084
F	11.72	10.5533	10	10.7578	0.878037		F	11.51	9.23667	9.91667	10.2211	1.16684
