# Supplementary material for: Sex differences in metabolic pathways are regulated by Pfkfb3 and Pdk4 expression in rodent muscle
Source: Commun Biol. 2021 Nov 4;4:1264. doi: 10.1038/s42003-021-02790-y (PMC8569015; doi:10.1038/s42003-021-02790-y)
Supplement: Supplementary file 8 — Supplementary Data 5 [file 42003_2021_2790_MOESM8_ESM.xlsx]

## Sheet: Fig. 6
qRT-PCR analysis (Fig. 6a, 6c, 6f)
Cpt1b qRT-PCR result (Fig. 6a)							Cpt2 qRT-PCR result (Fig. 6a)							Slc25a20 qRT-PCR result (Fig. 6a)
Sample	Rep. #1	Rep. #2	Rep. #3	Mean	SD		Sample	Rep. #1	Rep. #2	Rep. #3	Mean	SD		Sample	Rep. #1	Rep. #2	Rep. #3	Mean	SD
M	1.39432	1.17647	1.25238	1.27439	0.110583		M	0.799942	0.612357	0.611513	0.674604	0.108547		M	1.04283	1.02541	0.769769	0.946003	0.152871
F+Oil	1.18439	1.31824	1.15282	1.21848	0.0878257		F+Oil	0.82902	0.817288	0.52909	0.725133	0.169879		F+Oil	0.679526	0.99532	0.907342	0.860729	0.162976
F+E2	1.36108	1.71762	1.65946	1.57939	0.191282		F+E2	0.752673	1.07148	0.750409	0.858189	0.184722		F+E2	1.26073	1.43609	1.15898	1.28527	0.140173
Acadvl qRT-PCR result (Fig. 6a)							Acadm qRT-PCR result (Fig. 6a)							Acadsb qRT-PCR result (Fig. 6a)
Sample	Rep. #1	Rep. #2	Rep. #3	Mean	SD		Sample	Rep. #1	Rep. #2	Rep. #3	Mean	SD		Sample	Rep. #1	Rep. #2	Rep. #3	Mean	SD
M	0.88697	0.585925	1.07541	0.849434	0.24689		M	1.61833	2.00579	1.70783	1.77732	0.202864		M	1.6942	1.58759	1.52831	1.60337	0.0840624
F+Oil	0.874591	1.26123	1.21152	1.11578	0.21035		F+Oil	1.61392	1.16392	1.10371	1.29385	0.278819		F+Oil	1.92996	1.76733	1.16438	1.62056	0.40334
F+E2	1.94718	1.73508	1.48596	1.72274	0.230857		F+E2	1.9531	2.14531	2.30954	2.13598	0.178404		F+E2	2.55042	2.4428	3.36453	2.78591	0.503978
Acadl1 qRT-PCR result (Fig. 6a)							Ech1 qRT-PCR result (Fig. 6a)							Acaa1 qRT-PCR result (Fig. 6a)
Sample	Rep. #1	Rep. #2	Rep. #3	Mean	SD		Sample	Rep. #1	Rep. #2	Rep. #3	Mean	SD		Sample	Rep. #1	Rep. #2	Rep. #3	Mean	SD
M	1.16731	1.26971	1.15483	1.19729	0.0630355		M	0.921968	1.06871	1.07433	1.02167	0.0863898		M	0.804517	0.888724	0.736237	0.809826	0.0763821
F+Oil	1.18424	1.13515	1.45995	1.25978	0.175078		F+Oil	1.06219	0.810052	1.19797	1.02341	0.196847		F+Oil	0.830247	1.07605	0.909714	0.938671	0.125435
F+E2	1.40194	1.22934	1.0419	1.22439	0.180069		F+E2	1.67393	1.53663	1.41697	1.54251	0.128583		F+E2	1.21589	0.916179	0.992184	1.04142	0.155804
Pdk4 qRT-PCR result (Fig. 6c)							Pdk4 qRT-PCR result of siPdk4 treatment (Fig. 6f)
Sample	Rep. #1	Rep. #2	Rep. #3	Mean	SD		Transfection Time		Sample			Mean	SD
Male	4.19941	4.75878	5.13276	4.69698	0.469734				Rep. #1	Rep. #2	Rep. #3
Cas+P	2.34925	2.13077	2.34463	2.27488	0.124827		6H		0.313183	0.484418	0.403846	0.400482	0.0856673
Cas+DHT	5.37883	4.86071	5.17981	5.13978	0.261369		9H		0.219977	0.244297	0.232824	0.232366	0.0121662
Cas+Oil	0.55214	0.78432	1.11616	0.81754	0.283474		12H		0.181423	0.239362	0.202321	0.207702	0.0293421
Cas+E2	3.4375	3.6199	3.33722	3.46487	0.143314
Female	0.78062	0.84648	1.22672	0.951273	0.240806
Ovx+P	1.52969	1.37719	1.31925	1.40871	0.108703
Ovx+DHT	1.14294	0.87221	1.1391	1.05142	0.155209
Ovx+Oil	1.62294	1.41882	1.56856	1.53677	0.105707
Ovx+E2	8.12834	8.26091	8.69779	8.36235	0.297969
Western blotting analysis (Fig. 6d, 6g, 6h)
PDK4_male_female (Fig. 6d)
PDK4					COXIV					PDK4/COXIV
Sample	Rep. #1	Rep. #2	Rep. #3		Sample	Rep. #1	Rep. #2	Rep. #3		Sample	Rep. #1	Rep. #2	Rep. #3	Mean	SD
M	8377.68	8188.68	7955.39		M	24033.9	24490.5	24843		M	0.348577	0.334362	0.320227	0.334388	0.0141752
F	7217.8	6159.97	7125.1		F	25745.1	24526	25123.9		F	0.280356	0.251161	0.283599	0.271705	0.0178658
F+E2	14765.8	13532.5	13978		F+E2	25387.6	24848.6	24813.2		F+E2	0.581614	0.544598	0.563332	0.563181	0.0185086
P-PDH_male_female (Fig. 6d)
P-PDH					COXIV					P-PDH/COXIV
Sample	Rep. #1	Rep. #2	Rep. #3		Sample	Rep. #1	Rep. #2	Rep. #3		Sample	Rep. #1	Rep. #2	Rep. #3	Mean	SD
M	7010.39	7290.36	6983.56		M	24033.9	24490.5	24843		M	0.291687	0.297681	0.281108	0.290159	0.00839162
F	6014.22	6157.95	6201.1		F	25745.1	24526	25123.9		F	0.233606	0.251078	0.246821	0.243835	0.00911079
F+E2	25310.6	23686.4	21477		F+E2	25387.6	24848.6	24813.2		F+E2	0.996968	0.953228	0.865549	0.938582	0.0669224
PDH_male_female (Fig. 6d)
PDH					COXIV					PDH/COXIV
Sample	Rep. #1	Rep. #2	Rep. #3		Sample	Rep. #1	Rep. #2	Rep. #3		Sample	Rep. #1	Rep. #2	Rep. #3	Mean	SD
M	24745.1	22691.7	22397.4		M	24033.9	24490.5	24843		M	1.02959	0.926552	0.901559	0.952567	0.0678648
F	24105.9	21837.7	21725.9		F	25745.1	24526	25123.9		F	0.936329	0.890388	0.86475	0.897156	0.0362659
F+E2	28133.7	25273.1	25392.9		F+E2	25387.6	24848.6	24813.2		F+E2	1.10817	1.01708	1.02336	1.04954	0.0508723
PDK4_siCtrl_siPdk4 (Fig. 6g)
PDK4								COXIV								PDK4/COXIV
Sample	6H		9H		12H			Sample	6H		9H		12H			Sample	6H		9H		12H
	CTRL	KD	CTRL	KD	CTRL	KD			CTRL	KD	CTRL	KD	CTRL	KD			CTRL	KD	CTRL	KD	CTRL	KD
Rep. #1	31391	10778.5	31619.3	6122.63	31970.4	5996.95		Rep. #1	40543.1	41272.3	40772.2	40943.8	40003.5	40391.4		Rep. #1	0.774263	0.261155	0.775511	0.149538	0.79919	0.148471
Rep. #2	29037.1	10230.6	28981.4	7245.17	29221.2	7025.05		Rep. #2	37767	36792.1	38588.8	39524.2	39782.9	39723		Rep. #2	0.768848	0.278066	0.751033	0.18331	0.734516	0.176851
Rep. #3	28816.4	11694.9	28940.8	6209.12	28032.9	5796.73		Rep. #3	37522.7	39943.1	39041.4	40219.5	38228.1	38569.2		Rep. #3	0.767973	0.292788	0.741285	0.154381	0.733307	0.150294
																Mean	0.770361	0.277336	0.755943	0.162409	0.755671	0.158539
																SD	0.00340752	0.0158295	0.0176337	0.0182614	0.0376933	0.015885
P-PDH_siCtrl_siPdk4 (Fig. 6h)
P-PDH								PDH								P-PDH/PDH
Sample	F+E2		F+Oil		M			Sample	F+E2		F+Oil		M			Sample	F+E2		F+Oil		M
	CTRL	KD	CTRL	KD	CTRL	KD			CTRL	KD	CTRL	KD	CTRL	KD			CTRL	KD	CTRL	KD	CTRL	KD
Rep. #1	22811.5	4608.89	7129.91	5200.92	16132.1	6224.68		Rep. #1	25327.2	25193.4	26031.6	27255.4	25821.4	25227.8		Rep. #1	0.900671	0.182941	0.273894	0.190821	0.624757	0.246739
Rep. #2	21598.6	4027.1	4321.64	2376.48	11374.3	3889.28		Rep. #2	22931.2	21153.8	18684.7	18684.2	20504.9	20250.2		Rep. #2	0.941889	0.190372	0.231293	0.127191	0.55471	0.192061
Rep. #3	22167.9	3990.4	5850.56	3111.2	12858.8	5548.39		Rep. #3	24123	25499	24543.4	24729.9	25277.1	25266.3		Rep. #3	0.918952	0.156493	0.238376	0.125807	0.508714	0.219596
																Mean	0.920504	0.176602	0.247855	0.14794	0.562727	0.219465
																SD	0.0206528	0.0178072	0.0228277	0.0371428	0.0584353	0.0273394
OCR measurement (Fig. 6e, 6i)
Fatty acid dependent OCR_Male_Female (Fig. 6e)
Sample	OCR (pmol/min)			Mean	SD
	Rep. #1	Rep. #2	Rep. #3
M	182.691	214.915	167.232	188.279	24.3278
F+Oil	160.016	183.632	208.167	183.938	24.0771
F+E2	363.652	457.592	240.446	353.897	108.901
Fatty acid dependent OCR_siRNA treatment (Fig. 6i)
Sample		OCR (pmol/min)			Mean	SD
		Rep. #1	Rep. #2	Rep. #3
M	Ctrl	173.164	179.144	186.212	179.507	6.53157
	KD	148.813	83.1884	108.271	113.424	33.1144
F+Oil	Ctrl	184.689	158.832	176.954	173.492	13.2713
	KD	138.227	90.6443	78.5212	102.464	31.559
F+E2	Ctrl	292.675	288.327	281.705	287.569	5.524
	KD	108.389	124.014	104.292	112.232	10.4076
